# Supplementary material for: The Rab-binding Profiles of Bacterial Virulence Factors during Infection
Source: J Biol Chem. 2016 Jan 11;291(11):5832–43. doi: 10.1074/jbc.M115.700930 (PMC4786718; doi:10.1074/jbc.M115.700930)
Supplement: Supplemental Data [file 10.1074_M115.700930_jbc.M115.700930-3.xlsx]

## Sheet: Description
Raw file ID				MaxQuant ID	Description
Replicate A	Replicate B	Replicate C	Replicate D
ECS_A1_150507150614	ECS_B1_150508014209	ECS_C1_150508121925		PFA 1	SAP
ECS_A2_150507173104	ECS_B2_150508040723	ECS_C2_150508144409		PFA 2	0% formaldehyde
ECS_A3_150507195619	ECS_B3_150508063225	ECS_C3_150508170903		PFA 3	1% formaldehyde/TAP
ECS_A4_150507222139	ECS_B4_150508085831	ECS_C4_150508193338		PFA 4	3% formaldehyde
ECS_1A	ECS_1B	ECS_1C		Lysis 1	GnCl/Triton
ECS_2A	ECS_2B	ECS_2C		Lysis 2	Triton
ECS_3A	ECS_3B	ECS_3C		Lysis 3	CHAPS
ECS_4A	ECS_4B	ECS_4C		Lysis 4	SDS
ECS_A1	ECS_B1	ECS_C1	ECS_D1	Crosslink 1	no crosslinking
ECS_A2	ECS_B2	ECS_C2	ECS_D2	Crosslink 2	formaldehyde
ECS_A3	ECS_B3	ECS_C3	ECS_D3	Crosslink 3	DSP
ECS_A4	ECS_B4	ECS_C4	ECS_D4	Crosslink 4	DTME
ECS_A5	ECS_B5	ECS_C5	ECS_D5	Crosslink 5	SMCC
ECS_A6	ECS_B6	ECS_C6	ECS_D6	Crosslink 6	DSP+DTME
ECS_A12	ECS_B12	ECS_C12		LidA 1	LidA, 1st biological repeat
ECS_LidA1	ECS_LidA2	ECS_LidA3		LidA 2	LidA, 2nd biological repeat
ECS_A1_18_05	ECS_B1_18_05	ECS_C1_18_05		THP-1 SAP	THP-1 SAP
ECS_A2_18_05	ECS_B2_18_05	ECS_C2_18_05		THP-1 TAP	THP-1 TAP
Sheets	Description
All A549 experiments	Contains all A549 experimental samples
SAP-TAP	Contains samples used for SAP and TAP analysis - PFA1 and PFA3
Lysis buffers	Contains samples used for lysis buffer analysis - Lysis 1, Lysis 2, Lysis 3 and Lysis 4
CH2O	Contains samples used for formaldehyde concentration analysis - PFA2, PFA 3 and PFA4
Crosslinkers	Contains samples used for crosslinker reactivity analysis - Crosslink1, Crosslink2, Crosslink3, Crosslink4, Crosslink5 and Crosslink 6
LidA	Contains samples used for LidA analysis - LidA1 and LidA2
THP-1	Contains samples used for THP-1 analysis - THP-1 SAP and THP-1 TAP
Column	Description
log2 intensity	Log2 intensity of Bio (L) and K/A (H)
Razor and unique peptides	Number of razor and unique peptides identified in a given sample. Each sample consists of one Bio (L) and one K/A (H) technical replicate.
Unique peptides	Number of unique peptides identified in a given sample. Each sample consists of one Bio (L) and one K/A (H) technical replicate.
Sequence coverage	Percentage sequence coverage of protein by identified peptides in a given sample. Each sample consists of one Bio (L) and one K/A (H) technical replicate.
Average log2 intensity	Average Bio and K/A log2 intensities across technical replicates. Missing values were imputed to simulate values at detection limits.
Enrichment factor	The difference in average log2 intensities between Bio and K/A replicates

## Sheet: All A549 experiments
L PFA 1A	L PFA 1B	L PFA 1C	H PFA 1A	H PFA 1B	H PFA 1C	L PFA 2A	L PFA 2B	L PFA 2C	H PFA 2A	H PFA 2B	H PFA 2C	L PFA 3A	L PFA 3B	L PFA 3C	H PFA 3A	H PFA 3B	H PFA 3C	L PFA 4A	L PFA 4B	L PFA 4C	H PFA 4A	H PFA 4B	H PFA 4C	L Lysis 1A	L Lysis 1B	L Lysis 1C	H Lysis 1A	H Lysis 1B	H Lysis 1C	L Lysis 2A	L Lysis 2B	L Lysis 2C	H Lysis 2A	H Lysis 2B	H Lysis 2C	L Lysis 3A	L Lysis 3B	L Lysis 3C	H Lysis 3A	H Lysis 3B	H Lysis 3C	L Lysis 4A	L Lysis 4B	L Lysis 4C	H Lysis 4A	H Lysis 4B	H Lysis 4C	L Crosslink 1A	L Crosslink 1B
NaN	NaN	NaN	NaN	NaN	NaN	NaN	NaN	NaN	NaN	NaN	NaN	NaN	NaN	NaN	NaN	NaN	NaN	NaN	NaN	NaN	NaN	NaN	NaN	NaN	NaN	NaN	NaN	NaN	NaN	NaN	NaN	NaN	NaN	NaN	NaN	NaN	NaN	NaN	NaN	NaN	NaN	NaN	NaN	NaN	NaN	NaN	NaN	NaN	NaN
22.0961	NaN	NaN	21.4023	NaN	NaN	NaN	NaN	NaN	NaN	NaN	NaN	NaN	NaN	NaN	NaN	NaN	NaN	NaN	NaN	NaN	NaN	NaN	NaN	NaN	NaN	NaN	NaN	NaN	NaN	NaN	NaN	NaN	NaN	NaN	NaN	NaN	NaN	NaN	NaN	NaN	NaN	NaN	NaN	NaN	NaN	NaN	NaN	NaN	NaN
NaN	NaN	NaN	NaN	NaN	NaN	21.8177	NaN	23.2974	21.3383	NaN	23.0235	21.7704	NaN	21.6387	21.8453	NaN	21.485	NaN	NaN	NaN	NaN	NaN	NaN	NaN	NaN	NaN	NaN	NaN	NaN	NaN	NaN	NaN	NaN	NaN	NaN	NaN	20.9534	NaN	NaN	21.4039	NaN	NaN	NaN	22.8657	NaN	NaN	23.1543	NaN	NaN
NaN	NaN	NaN	NaN	NaN	NaN	NaN	NaN	NaN	NaN	NaN	NaN	NaN	NaN	NaN	NaN	NaN	NaN	NaN	NaN	NaN	NaN	NaN	NaN	23.0717	24.1378	23.7005	22.7342	24.1396	24.4699	NaN	NaN	NaN	NaN	NaN	NaN	NaN	NaN	NaN	NaN	NaN	NaN	NaN	NaN	NaN	NaN	NaN	NaN	NaN	NaN
NaN	NaN	NaN	NaN	NaN	NaN	24.2789	23.8213	23.3871	23.7313	23.4499	23.9452	NaN	NaN	NaN	NaN	NaN	NaN	NaN	NaN	NaN	NaN	NaN	NaN	23.3155	23.1541	22.6306	22.982	23.0789	22.3441	NaN	NaN	NaN	NaN	NaN	NaN	NaN	NaN	NaN	NaN	NaN	NaN	NaN	NaN	NaN	NaN	NaN	NaN	20.3107	NaN
NaN	NaN	NaN	NaN	NaN	NaN	NaN	NaN	NaN	NaN	NaN	NaN	NaN	NaN	NaN	NaN	NaN	20.411	NaN	NaN	NaN	NaN	NaN	NaN	NaN	21.0039	NaN	NaN	NaN	NaN	NaN	NaN	NaN	NaN	NaN	NaN	NaN	NaN	NaN	NaN	NaN	NaN	NaN	NaN	NaN	NaN	NaN	NaN	NaN	NaN
NaN	22.3756	NaN	NaN	22.1248	20.9245	NaN	NaN	NaN	NaN	NaN	NaN	NaN	NaN	NaN	NaN	NaN	NaN	NaN	NaN	NaN	NaN	NaN	NaN	NaN	NaN	NaN	NaN	NaN	NaN	NaN	NaN	NaN	NaN	NaN	NaN	NaN	NaN	NaN	NaN	20.7064	NaN	NaN	NaN	NaN	NaN	NaN	NaN	NaN	NaN
NaN	NaN	NaN	NaN	NaN	NaN	NaN	NaN	21.6627	NaN	NaN	21.4409	NaN	NaN	NaN	NaN	NaN	NaN	NaN	NaN	NaN	NaN	NaN	NaN	NaN	NaN	NaN	NaN	NaN	NaN	NaN	NaN	NaN	NaN	NaN	NaN	NaN	NaN	NaN	NaN	NaN	NaN	NaN	NaN	NaN	NaN	NaN	NaN	22.7351	NaN
23.9086	24.5196	24.8711	24.3042	23.8697	24.5136	NaN	NaN	22.3091	NaN	NaN	21.7657	22.7146	21.1398	24.2585	NaN	NaN	22.8242	20.056	NaN	NaN	21.3922	NaN	NaN	25.8043	24.8351	23.4344	23.2376	24.5106	23.8527	24.5103	24.5287	22.7611	22.0196	NaN	21.6787	23.8482	24.5853	23.3483	NaN	20.9255	20.2535	25.7656	25.4549	25.6368	NaN	NaN	19.8835	NaN	NaN
NaN	NaN	NaN	NaN	NaN	NaN	22.0509	NaN	NaN	21.3723	NaN	NaN	NaN	NaN	NaN	NaN	NaN	NaN	NaN	NaN	NaN	NaN	NaN	NaN	NaN	NaN	NaN	NaN	NaN	NaN	NaN	NaN	NaN	NaN	NaN	NaN	NaN	NaN	NaN	NaN	NaN	NaN	NaN	NaN	NaN	NaN	NaN	NaN	21.0196	NaN
22.3668	23.4276	21.4639	22.9513	23.1047	21.1049	NaN	NaN	NaN	NaN	NaN	NaN	NaN	20.8667	NaN	NaN	NaN	NaN	NaN	NaN	NaN	NaN	NaN	NaN	24.2952	24.6402	24.2039	24.1944	21.8875	23.9294	22.1576	NaN	23.4069	NaN	NaN	NaN	NaN	NaN	NaN	NaN	NaN	NaN	24.7528	22.783	23.9851	NaN	NaN	NaN	NaN	NaN
NaN	NaN	NaN	NaN	NaN	NaN	NaN	NaN	NaN	NaN	NaN	NaN	NaN	NaN	NaN	NaN	NaN	NaN	NaN	NaN	NaN	NaN	NaN	NaN	27.6703	27.8606	26.6577	25.9765	26.1033	25.9593	NaN	NaN	NaN	NaN	NaN	NaN	NaN	NaN	NaN	NaN	NaN	NaN	NaN	NaN	21.5713	NaN	NaN	NaN	NaN	NaN
21.0068	21.687	22.4856	20.8241	21.3229	22.1975	NaN	NaN	NaN	NaN	NaN	NaN	NaN	NaN	NaN	NaN	NaN	NaN	NaN	NaN	NaN	NaN	NaN	NaN	NaN	NaN	NaN	NaN	NaN	NaN	19.9225	20.3829	NaN	20.1549	20.5395	NaN	NaN	19.6764	20.207	NaN	20.6293	21.3209	NaN	NaN	NaN	NaN	NaN	NaN	NaN	NaN
NaN	NaN	NaN	NaN	NaN	NaN	NaN	NaN	NaN	NaN	NaN	NaN	NaN	NaN	NaN	NaN	NaN	NaN	NaN	NaN	NaN	NaN	NaN	NaN	NaN	NaN	NaN	NaN	NaN	NaN	NaN	NaN	NaN	NaN	NaN	NaN	NaN	NaN	NaN	NaN	NaN	NaN	NaN	NaN	NaN	NaN	NaN	NaN	NaN	NaN
NaN	NaN	NaN	NaN	NaN	NaN	23.1702	22.1852	24.0709	22.8505	21.6114	24.0612	NaN	NaN	NaN	NaN	NaN	NaN	NaN	NaN	NaN	NaN	NaN	NaN	25.1756	24.9332	24.7217	24.6536	24.7758	24.906	NaN	NaN	NaN	NaN	NaN	NaN	NaN	NaN	NaN	NaN	NaN	NaN	NaN	NaN	NaN	NaN	NaN	NaN	NaN	NaN
NaN	NaN	22.5684	22.237	21.8994	22.1733	NaN	NaN	NaN	NaN	NaN	NaN	NaN	NaN	NaN	NaN	NaN	NaN	NaN	NaN	NaN	NaN	NaN	NaN	25.5715	25.4299	24.696	22.8191	24.5619	24.5945	NaN	NaN	NaN	NaN	NaN	NaN	NaN	NaN	NaN	NaN	NaN	NaN	NaN	NaN	NaN	NaN	NaN	NaN	NaN	NaN
NaN	NaN	NaN	NaN	NaN	NaN	NaN	NaN	NaN	NaN	NaN	NaN	NaN	NaN	NaN	NaN	NaN	NaN	NaN	NaN	NaN	NaN	NaN	NaN	NaN	NaN	NaN	NaN	NaN	NaN	NaN	NaN	NaN	NaN	NaN	NaN	NaN	NaN	NaN	NaN	NaN	NaN	NaN	NaN	NaN	NaN	NaN	NaN	NaN	NaN
22.7769	21.5412	23.3283	23.0511	21.9779	23.0441	NaN	NaN	NaN	NaN	NaN	NaN	NaN	NaN	NaN	NaN	NaN	NaN	NaN	NaN	NaN	NaN	NaN	NaN	NaN	NaN	NaN	NaN	NaN	NaN	NaN	NaN	NaN	NaN	NaN	NaN	NaN	20.6588	NaN	NaN	21.2292	NaN	NaN	NaN	NaN	NaN	NaN	NaN	NaN	NaN
25.2907	25.9538	26.1321	24.8421	25.0888	25.6336	NaN	NaN	NaN	NaN	NaN	NaN	23.1582	24.0825	23.7679	22.0741	18.8501	22.8237	NaN	NaN	NaN	NaN	NaN	NaN	26.8377	27.3457	26.3772	26.12	26.4972	26.3755	22.9913	22.7281	22.8205	22.0751	NaN	NaN	23.6815	24.9923	22.7744	22.4435	23.2628	22.0256	24.8276	24.4752	25.5988	21.3475	20.0173	22.9119	NaN	NaN
23.5834	23.8805	24.0304	23.3824	22.1931	23.4237	NaN	NaN	NaN	NaN	NaN	NaN	23.5108	23.0049	23.478	NaN	21.0336	20.7758	23.1737	22.0099	23.3294	22.5431	21.9514	23.6461	25.4291	26.3438	26.0029	24.749	25.7065	25.9921	24.2316	24.533	23.0127	22.584	20.6935	NaN	22.584	24.0361	NaN	20.1651	21.7848	NaN	22.9202	22.8918	23.6092	20.3337	NaN	21.3375	NaN	NaN
21.4247	23.1487	24.1625	21.6657	22.4553	23.0553	NaN	NaN	NaN	NaN	NaN	NaN	NaN	NaN	NaN	NaN	NaN	NaN	NaN	NaN	NaN	NaN	NaN	NaN	NaN	NaN	NaN	NaN	NaN	NaN	NaN	NaN	NaN	NaN	NaN	NaN	NaN	NaN	NaN	NaN	NaN	NaN	NaN	NaN	NaN	NaN	NaN	NaN	NaN	NaN
25.9245	26.7193	27.1581	22.596	22.6365	23.7274	26.2355	26.578	26.7856	NaN	19.4279	NaN	26.5892	25.8167	25.7736	NaN	NaN	21.1692	23.4284	23.7883	23.4042	NaN	NaN	NaN	27.2733	27.8285	26.1394	19.7871	21.9176	NaN	26.332	27.012	25.6527	NaN	NaN	NaN	NaN	26.9556	NaN	NaN	NaN	NaN	27.1588	26.9974	27.1791	NaN	NaN	NaN	26.4989	26.3003
22.259	23.1223	22.5252	NaN	21.6685	22.6362	NaN	NaN	NaN	NaN	NaN	NaN	21.1458	NaN	21.682	NaN	NaN	NaN	NaN	NaN	NaN	NaN	NaN	NaN	24.6061	NaN	23.6862	22.2648	22.3375	23.1108	21.6446	NaN	NaN	NaN	NaN	NaN	22.5438	22.279	NaN	NaN	NaN	NaN	22.2096	23.1243	22.9467	NaN	NaN	NaN	NaN	NaN
NaN	NaN	NaN	NaN	NaN	NaN	NaN	NaN	NaN	NaN	NaN	NaN	19.585	NaN	20.4737	20.1734	NaN	22.6491	NaN	NaN	20.4814	NaN	NaN	20.2017	NaN	NaN	NaN	NaN	NaN	NaN	NaN	NaN	NaN	NaN	NaN	NaN	NaN	19.7323	NaN	NaN	20.2553	NaN	NaN	NaN	NaN	NaN	NaN	NaN	NaN	NaN
NaN	NaN	21.4789	NaN	NaN	21.2374	NaN	NaN	NaN	NaN	NaN	NaN	NaN	NaN	NaN	NaN	NaN	NaN	NaN	NaN	NaN	NaN	NaN	NaN	NaN	NaN	NaN	NaN	NaN	NaN	NaN	NaN	NaN	NaN	NaN	NaN	NaN	NaN	NaN	NaN	NaN	NaN	NaN	NaN	NaN	NaN	NaN	NaN	NaN	NaN
NaN	NaN	NaN	NaN	NaN	NaN	20.5066	21.0965	21.8976	20.0767	20.3913	21.6164	NaN	NaN	NaN	NaN	NaN	NaN	NaN	NaN	NaN	NaN	NaN	NaN	NaN	NaN	NaN	NaN	NaN	NaN	NaN	NaN	NaN	NaN	NaN	NaN	NaN	NaN	NaN	NaN	NaN	NaN	NaN	NaN	NaN	NaN	NaN	NaN	NaN	NaN
24.081	24.5568	24.6935	23.9053	24.3825	24.2028	NaN	NaN	NaN	NaN	NaN	NaN	22.0903	NaN	22.2249	23.694	NaN	NaN	NaN	NaN	NaN	NaN	NaN	NaN	NaN	NaN	NaN	NaN	NaN	NaN	21.9287	NaN	NaN	22.0216	NaN	NaN	NaN	NaN	21.564	NaN	NaN	23.4252	NaN	NaN	NaN	NaN	NaN	NaN	NaN	NaN
23.5537	23.9731	25.7453	22.6937	24.5648	25.7946	NaN	NaN	NaN	NaN	NaN	NaN	22.0541	21.2283	21.7464	21.636	20.8966	NaN	NaN	NaN	NaN	NaN	NaN	NaN	NaN	NaN	NaN	NaN	NaN	NaN	21.6842	NaN	21.4402	21.7103	NaN	21.6814	21.3583	21.053	21.6556	21.7089	21.4948	22.6852	NaN	NaN	NaN	NaN	NaN	NaN	NaN	NaN
23.5718	23.2876	24.1814	23.3097	21.9463	24.3791	NaN	NaN	NaN	NaN	NaN	NaN	NaN	NaN	21.569	NaN	NaN	21.2877	NaN	NaN	NaN	NaN	NaN	NaN	NaN	NaN	NaN	NaN	NaN	NaN	NaN	NaN	NaN	NaN	NaN	NaN	NaN	22.1167	NaN	NaN	21.9412	NaN	NaN	NaN	NaN	NaN	NaN	NaN	NaN	NaN
20.9894	21.5878	22.2116	NaN	NaN	NaN	NaN	NaN	NaN	NaN	NaN	NaN	NaN	20.8497	NaN	NaN	NaN	NaN	NaN	NaN	NaN	NaN	NaN	NaN	NaN	NaN	NaN	NaN	NaN	NaN	NaN	NaN	23.077	NaN	NaN	NaN	NaN	NaN	NaN	NaN	NaN	NaN	NaN	23.6249	NaN	NaN	NaN	NaN	NaN	NaN
NaN	NaN	NaN	NaN	NaN	NaN	23.5095	23.5956	23.6392	22.9957	22.9925	23.4237	NaN	NaN	NaN	NaN	NaN	NaN	NaN	NaN	NaN	NaN	NaN	NaN	NaN	NaN	NaN	NaN	NaN	NaN	NaN	NaN	NaN	NaN	NaN	NaN	NaN	NaN	NaN	NaN	NaN	NaN	NaN	NaN	NaN	NaN	NaN	NaN	NaN	NaN
NaN	NaN	NaN	NaN	NaN	NaN	20.0144	NaN	21.3607	19.714	NaN	NaN	NaN	NaN	NaN	NaN	NaN	NaN	NaN	NaN	NaN	NaN	NaN	NaN	NaN	NaN	NaN	NaN	NaN	NaN	NaN	NaN	NaN	NaN	NaN	NaN	NaN	NaN	NaN	NaN	NaN	NaN	NaN	NaN	NaN	NaN	NaN	NaN	NaN	NaN
30.3272	30.4226	30.6291	29.7503	30.2636	30.3761	NaN	NaN	NaN	NaN	NaN	NaN	25.1869	22.6344	23.5098	24.3024	21.4972	23.5846	NaN	NaN	NaN	NaN	NaN	NaN	NaN	NaN	NaN	NaN	NaN	NaN	21.1102	20.6969	22.444	22.6507	21.8265	23.4473	21.8062	23.5774	20.7913	22.8473	23.8575	23.3961	NaN	NaN	NaN	NaN	NaN	NaN	NaN	NaN
22.7414	21.811	21.9948	21.7596	21.5378	21.7454	NaN	NaN	NaN	NaN	NaN	NaN	NaN	NaN	NaN	NaN	NaN	NaN	NaN	NaN	NaN	NaN	NaN	NaN	NaN	NaN	NaN	NaN	NaN	NaN	NaN	NaN	NaN	NaN	NaN	NaN	NaN	NaN	NaN	NaN	NaN	NaN	NaN	NaN	NaN	NaN	NaN	NaN	NaN	NaN
23.7336	23.9838	24.3072	23.5643	24.0086	24.4933	NaN	NaN	NaN	NaN	NaN	NaN	NaN	NaN	NaN	NaN	NaN	NaN	NaN	NaN	NaN	NaN	NaN	NaN	NaN	NaN	NaN	NaN	NaN	NaN	NaN	NaN	NaN	NaN	NaN	NaN	NaN	NaN	NaN	NaN	NaN	NaN	NaN	NaN	NaN	NaN	NaN	NaN	NaN	NaN
NaN	NaN	24.0951	NaN	NaN	24.5772	NaN	NaN	NaN	NaN	NaN	NaN	24.6398	NaN	NaN	24.1416	NaN	NaN	NaN	NaN	NaN	NaN	NaN	NaN	NaN	NaN	NaN	NaN	NaN	NaN	NaN	NaN	NaN	NaN	NaN	NaN	NaN	NaN	NaN	NaN	NaN	NaN	NaN	NaN	NaN	NaN	NaN	NaN	NaN	NaN
NaN	NaN	NaN	NaN	NaN	NaN	NaN	NaN	NaN	NaN	NaN	NaN	NaN	NaN	NaN	23.3253	NaN	NaN	NaN	NaN	NaN	NaN	NaN	NaN	NaN	NaN	NaN	NaN	NaN	NaN	NaN	NaN	NaN	NaN	NaN	NaN	NaN	NaN	NaN	NaN	NaN	NaN	NaN	NaN	NaN	NaN	NaN	NaN	NaN	NaN
34.3527	34.5665	34.8054	34.0958	34.4229	34.5243	34.6487	34.4656	34.9826	34.0459	33.9742	34.7145	34.8622	34.5053	34.9618	34.6595	34.3882	34.6539	34.5208	34.7454	34.7927	34.3966	34.603	34.6031	35.3205	35.1666	35.3405	34.8583	34.8978	34.8017	35.3925	35.1673	35.5295	34.9133	34.8233	34.8643	35.5194	34.5322	35.2923	34.7946	34.6639	34.656	35.554	35.2865	34.0025	35.0042	34.6213	32.1912	34.6743	34.3314
21.9199	NaN	24.1074	23.4931	NaN	25.2144	NaN	NaN	NaN	NaN	NaN	NaN	NaN	NaN	NaN	NaN	NaN	NaN	NaN	NaN	NaN	28.2657	NaN	NaN	NaN	NaN	NaN	NaN	NaN	NaN	NaN	NaN	NaN	NaN	NaN	NaN	NaN	NaN	NaN	NaN	NaN	NaN	NaN	NaN	NaN	NaN	NaN	NaN	NaN	NaN
26.3759	24.6731	26.0663	26.0672	23.1184	24.3986	24.37	24.7505	25.8249	24.4939	23.529	25.4448	24.5181	25.0758	26.4415	25.0047	25.4827	30.0381	24.2813	24.0928	24.4269	22.898	23.9714	24.1627	25.1362	29.3324	21.2529	24.8848	25.979	24.2786	24.5177	26.2633	24.1923	25.0811	24.6781	25.8795	26.7137	25.414	27.3943	22.6826	25.2284	26.2104	21.5391	26.5534	25.2494	23.4996	23.0046	25.1838	26.5106	22.2914
NaN	NaN	NaN	NaN	NaN	NaN	NaN	NaN	NaN	NaN	NaN	NaN	NaN	NaN	NaN	NaN	NaN	25.1844	NaN	23.4297	NaN	NaN	23.2276	NaN	NaN	NaN	21.9222	NaN	NaN	23.5234	NaN	NaN	NaN	NaN	NaN	NaN	22.2928	NaN	NaN	NaN	NaN	NaN	NaN	NaN	NaN	NaN	NaN	NaN	NaN	NaN
21.2144	NaN	NaN	NaN	NaN	NaN	NaN	NaN	NaN	NaN	NaN	NaN	NaN	NaN	NaN	NaN	NaN	NaN	NaN	NaN	22.0055	NaN	NaN	20.6991	22.505	22.689	22.7179	21.8854	22.3926	22.4279	22.3875	21.6529	NaN	22.0034	22.0913	NaN	22.5516	21.9529	22.6645	21.4475	22.2877	21.9627	NaN	22.113	22.0925	22.4786	23.6635	NaN	NaN	28.7585
NaN	NaN	NaN	NaN	NaN	NaN	NaN	NaN	NaN	NaN	NaN	NaN	NaN	NaN	NaN	NaN	NaN	NaN	NaN	NaN	NaN	NaN	NaN	NaN	NaN	NaN	NaN	NaN	NaN	NaN	NaN	NaN	NaN	NaN	NaN	NaN	NaN	NaN	NaN	NaN	NaN	NaN	NaN	NaN	NaN	NaN	NaN	NaN	NaN	25.4336
NaN	NaN	NaN	NaN	NaN	NaN	NaN	NaN	NaN	NaN	NaN	NaN	NaN	NaN	NaN	NaN	NaN	NaN	NaN	NaN	NaN	NaN	NaN	NaN	NaN	NaN	NaN	NaN	NaN	NaN	NaN	NaN	NaN	NaN	NaN	NaN	NaN	NaN	NaN	NaN	NaN	NaN	NaN	NaN	NaN	NaN	NaN	NaN	NaN	30.4777
NaN	NaN	NaN	NaN	NaN	NaN	NaN	NaN	NaN	NaN	NaN	NaN	NaN	NaN	NaN	NaN	NaN	NaN	NaN	NaN	NaN	NaN	NaN	NaN	NaN	NaN	NaN	NaN	NaN	NaN	NaN	NaN	NaN	NaN	NaN	NaN	NaN	NaN	NaN	NaN	NaN	NaN	NaN	NaN	NaN	NaN	NaN	NaN	NaN	26.6213
NaN	NaN	26.8514	NaN	NaN	NaN	NaN	NaN	NaN	NaN	NaN	NaN	NaN	27.3508	NaN	NaN	NaN	NaN	NaN	NaN	24.3464	NaN	NaN	NaN	NaN	NaN	NaN	NaN	NaN	NaN	NaN	NaN	22.672	NaN	NaN	NaN	NaN	NaN	NaN	NaN	NaN	NaN	NaN	NaN	22.2724	NaN	NaN	21.8738	NaN	NaN
25.1931	NaN	27.3403	25.1291	22.5582	24.4437	NaN	NaN	25.415	21.8673	NaN	24.6954	26.0365	24.3633	26.1711	24.9091	24.9159	31.151	NaN	25.3391	25.5161	NaN	26.8201	25.6294	22.3006	28.4714	22.9376	22.2851	27.2222	25.6713	23.7253	NaN	22.952	24.6293	NaN	25.0499	24.734	23.9075	25.6615	NaN	23.9193	24.345	NaN	24.6535	24.7092	NaN	23.1132	24.2157	23.9927	23.2346
21.4462	NaN	NaN	22.8517	20.7613	20.9126	NaN	NaN	NaN	NaN	NaN	NaN	NaN	NaN	NaN	NaN	NaN	NaN	NaN	NaN	NaN	NaN	NaN	NaN	NaN	NaN	NaN	NaN	NaN	NaN	NaN	NaN	NaN	NaN	NaN	NaN	NaN	NaN	NaN	NaN	NaN	NaN	NaN	NaN	NaN	NaN	NaN	NaN	NaN	NaN
NaN	NaN	NaN	21.2514	NaN	22.1041	NaN	NaN	NaN	NaN	NaN	NaN	NaN	NaN	NaN	NaN	NaN	NaN	NaN	NaN	NaN	NaN	NaN	NaN	NaN	NaN	NaN	NaN	NaN	NaN	NaN	NaN	NaN	NaN	NaN	NaN	NaN	NaN	NaN	NaN	NaN	NaN	NaN	NaN	NaN	NaN	NaN	NaN	NaN	NaN
26.2515	23.2597	26.986	26.0463	23.3856	23.4261	22.1117	22.7685	24.3749	21.917	19.1229	23.6801	25.2507	24.2324	26.8483	24.6699	25.0153	31.7923	24.3848	23.4481	26.4258	23.9625	23.7979	25.7936	24.1945	28.268	20.3769	22.6727	26.2422	24.6378	22.8911	24.7995	22.9023	23.6201	23.6226	26.3488	26.1251	25.78	27.0418	23.3333	24.8857	25.8122	21.1755	25.4469	24.6668	22.9139	22.0563	24.5464	23.3272	22.7753
29.4799	29.909	28.7066	29.4793	29.0953	29.1025	30.1148	28.6224	29.3525	29.893	28.9137	29.3394	29.186	29.5138	30.5012	30.318	28.8712	31.8682	27.3375	30.1112	29.146	28.2475	30.5814	29.3194	29.8784	32.0698	27.7913	29.9197	31.809	28.8815	29.7522	29.7621	28.354	30.1507	29.6644	30.1813	31.751	29.4031	31.3524	28.8312	29.4161	30.3438	29.049	30.6455	29.4379	29.8897	28.8153	29.0054	30.2503	28.0876
25.7173	24.3996	25.2386	24.7059	23.3931	25.3972	23.7199	24.9142	24.4194	24.046	23.6867	23.8106	24.0723	24.3868	25.4414	23.5283	24.1077	28.1292	23.6046	25.5291	24.396	22.9982	26.8615	24.6065	25.2166	27.7715	21.2063	24.8903	26.2767	23.9836	22.9955	25.067	22.9661	23.3717	24.1929	24.2678	25.3705	24.421	26.6839	NaN	24.6381	25.3926	21.9648	23.9571	24.18	23.9486	NaN	25.3942	24.0791	23.4235
NaN	NaN	NaN	NaN	NaN	NaN	NaN	NaN	NaN	NaN	NaN	NaN	NaN	NaN	NaN	NaN	NaN	NaN	NaN	NaN	NaN	NaN	NaN	NaN	NaN	NaN	NaN	NaN	20.733	NaN	NaN	NaN	NaN	NaN	NaN	NaN	NaN	25.0564	NaN	NaN	NaN	NaN	NaN	24.9098	NaN	NaN	NaN	NaN	NaN	NaN
NaN	NaN	NaN	NaN	NaN	NaN	NaN	NaN	NaN	NaN	NaN	NaN	NaN	NaN	NaN	NaN	NaN	NaN	NaN	NaN	NaN	NaN	NaN	NaN	NaN	NaN	NaN	NaN	NaN	NaN	NaN	NaN	NaN	NaN	NaN	NaN	NaN	NaN	21.3809	NaN	NaN	21.2904	NaN	NaN	NaN	NaN	NaN	NaN	NaN	NaN
NaN	NaN	23.1923	NaN	NaN	NaN	NaN	NaN	NaN	21.6486	NaN	NaN	23.6266	NaN	21.8572	23.2084	NaN	27.2323	NaN	21.3813	22.5446	NaN	NaN	20.4762	NaN	21.2462	NaN	NaN	NaN	NaN	NaN	NaN	NaN	NaN	NaN	NaN	21.48	NaN	NaN	NaN	NaN	NaN	NaN	NaN	NaN	NaN	NaN	NaN	NaN	NaN
NaN	NaN	NaN	NaN	NaN	NaN	NaN	NaN	NaN	NaN	NaN	NaN	NaN	NaN	NaN	27.3133	NaN	NaN	NaN	NaN	NaN	NaN	NaN	NaN	NaN	NaN	NaN	NaN	NaN	NaN	NaN	NaN	NaN	NaN	NaN	NaN	NaN	NaN	NaN	NaN	NaN	NaN	NaN	NaN	NaN	NaN	NaN	NaN	NaN	NaN
NaN	NaN	NaN	NaN	NaN	NaN	NaN	NaN	NaN	NaN	NaN	NaN	NaN	NaN	22.8354	NaN	NaN	25.1322	NaN	NaN	NaN	NaN	NaN	NaN	22.7862	23.9859	NaN	22.5322	NaN	NaN	22.8617	22.266	20.523	22.7675	21.9001	22.5456	22.2345	20.851	23.6781	NaN	21.8722	22.6591	NaN	NaN	NaN	NaN	NaN	NaN	NaN	NaN
NaN	NaN	NaN	NaN	NaN	NaN	NaN	NaN	NaN	NaN	NaN	NaN	NaN	NaN	NaN	NaN	NaN	NaN	NaN	NaN	NaN	NaN	NaN	NaN	NaN	NaN	NaN	NaN	NaN	NaN	NaN	NaN	NaN	NaN	NaN	NaN	NaN	NaN	NaN	NaN	NaN	NaN	NaN	NaN	NaN	NaN	NaN	NaN	NaN	22.8884
NaN	NaN	NaN	NaN	NaN	NaN	NaN	NaN	NaN	NaN	NaN	NaN	NaN	NaN	NaN	NaN	NaN	NaN	NaN	NaN	NaN	NaN	NaN	NaN	NaN	NaN	NaN	NaN	NaN	NaN	NaN	NaN	NaN	NaN	NaN	NaN	NaN	NaN	NaN	NaN	NaN	NaN	NaN	NaN	NaN	NaN	NaN	NaN	NaN	NaN
NaN	NaN	NaN	NaN	NaN	NaN	NaN	NaN	NaN	NaN	NaN	NaN	NaN	NaN	NaN	NaN	NaN	NaN	NaN	NaN	NaN	NaN	NaN	NaN	NaN	NaN	NaN	NaN	NaN	NaN	NaN	NaN	NaN	NaN	NaN	NaN	NaN	NaN	NaN	NaN	NaN	NaN	NaN	NaN	NaN	NaN	NaN	NaN	NaN	NaN
27.2743	27.0501	26.814	26.6714	26.5902	27.0428	26.631	27.0811	26.7698	27.5876	26.4244	26.0014	27.6387	26.5865	28.024	26.3294	25.7119	28.4902	25.169	26.3943	25.6918	24.6593	27.0263	25.9933	26.3604	26.7609	23.8313	25.2031	26.2629	25.2436	26.8126	27.4421	26.127	28.1576	27.3137	26.8071	26.1867	26.7268	27.1569	24.2376	26.3362	27.3143	26.2534	26.1893	25.2288	25.8736	26.2594	26.7894	25.905	25.7207
NaN	NaN	NaN	NaN	NaN	NaN	NaN	NaN	NaN	NaN	NaN	NaN	NaN	NaN	NaN	NaN	NaN	NaN	NaN	NaN	NaN	NaN	NaN	NaN	NaN	NaN	NaN	NaN	NaN	NaN	NaN	NaN	NaN	NaN	NaN	NaN	NaN	NaN	NaN	NaN	NaN	NaN	NaN	NaN	NaN	NaN	NaN	NaN	NaN	NaN
NaN	NaN	NaN	NaN	NaN	NaN	NaN	NaN	NaN	NaN	NaN	NaN	NaN	NaN	NaN	NaN	NaN	NaN	NaN	NaN	NaN	NaN	NaN	NaN	23.5737	22.0882	NaN	23.368	22.0632	NaN	NaN	NaN	NaN	NaN	NaN	NaN	NaN	NaN	NaN	NaN	NaN	NaN	NaN	NaN	NaN	NaN	NaN	NaN	NaN	NaN
NaN	NaN	NaN	NaN	NaN	NaN	NaN	NaN	NaN	NaN	NaN	NaN	NaN	NaN	NaN	NaN	NaN	NaN	NaN	NaN	NaN	NaN	NaN	NaN	NaN	NaN	NaN	NaN	NaN	NaN	NaN	NaN	NaN	NaN	NaN	NaN	NaN	NaN	NaN	NaN	NaN	NaN	NaN	NaN	NaN	NaN	NaN	NaN	NaN	NaN
25.3849	21.5117	24.4421	27.1949	22.9548	25.9257	20.5706	26.5025	25.6654	27.8897	24.9741	25.0156	21.8741	24.4448	28.49	27.048	26.9468	29.3175	27.3676	22.7091	26.3687	26.5961	22.7874	25.5108	23.5571	26.3431	25.6269	25.1651	28.0015	24.809	25.8303	24.3261	25.7737	26.0413	27.4854	26.5015	24.8619	23.29	27.0455	27.1044	26.2098	29.9932	NaN	28.3484	28.5572	25.155	30.3858	27.206	NaN	NaN
NaN	NaN	NaN	NaN	NaN	NaN	NaN	NaN	NaN	NaN	NaN	NaN	NaN	NaN	NaN	NaN	NaN	NaN	NaN	NaN	NaN	NaN	NaN	NaN	NaN	22.7847	23.9441	NaN	22.5644	24.0224	NaN	NaN	NaN	NaN	NaN	NaN	NaN	NaN	NaN	NaN	NaN	NaN	NaN	NaN	NaN	NaN	NaN	NaN	NaN	NaN
NaN	NaN	NaN	NaN	NaN	21.1154	23.9822	23.9732	24.3639	23.5894	23.5633	24.364	NaN	20.9553	NaN	NaN	20.4383	NaN	NaN	NaN	NaN	NaN	NaN	NaN	NaN	NaN	NaN	NaN	NaN	NaN	NaN	NaN	NaN	NaN	NaN	NaN	NaN	NaN	NaN	NaN	NaN	NaN	NaN	NaN	NaN	NaN	NaN	NaN	NaN	NaN
NaN	22.9618	23.8651	NaN	NaN	23.2426	NaN	NaN	NaN	NaN	NaN	NaN	NaN	NaN	NaN	NaN	NaN	NaN	NaN	NaN	NaN	NaN	NaN	NaN	NaN	NaN	NaN	NaN	NaN	NaN	21.3916	NaN	NaN	21.9993	NaN	NaN	NaN	22.0909	21.8114	NaN	22.4511	22.6713	NaN	NaN	NaN	NaN	NaN	NaN	NaN	NaN
NaN	NaN	NaN	NaN	NaN	NaN	NaN	NaN	NaN	NaN	NaN	NaN	NaN	NaN	NaN	NaN	NaN	NaN	NaN	NaN	NaN	NaN	NaN	NaN	24.0326	24.6353	23.4563	22.85	23.9349	22.1332	NaN	NaN	NaN	NaN	NaN	NaN	NaN	NaN	NaN	NaN	NaN	NaN	26.7725	26.4124	27.1299	26.6705	25.9761	27.1086	NaN	NaN
22.7221	24.1538	23.6348	21.331	21.4201	23.9825	NaN	NaN	NaN	NaN	NaN	NaN	NaN	NaN	NaN	NaN	NaN	NaN	NaN	NaN	NaN	NaN	NaN	NaN	NaN	NaN	NaN	NaN	NaN	NaN	NaN	NaN	NaN	NaN	NaN	NaN	NaN	NaN	NaN	NaN	NaN	NaN	NaN	NaN	NaN	NaN	NaN	NaN	NaN	NaN
NaN	NaN	NaN	NaN	NaN	NaN	NaN	NaN	NaN	NaN	NaN	NaN	NaN	NaN	NaN	NaN	NaN	NaN	NaN	NaN	NaN	NaN	NaN	NaN	23.8361	23.511	NaN	22.5424	22.1944	NaN	NaN	NaN	NaN	NaN	NaN	NaN	NaN	NaN	NaN	NaN	NaN	NaN	NaN	NaN	NaN	NaN	NaN	NaN	NaN	NaN
NaN	NaN	21.162	NaN	NaN	21.656	NaN	NaN	NaN	NaN	NaN	NaN	NaN	NaN	NaN	NaN	NaN	NaN	NaN	NaN	NaN	NaN	NaN	NaN	27.1356	27.345	26.9264	26.998	27.593	27.0788	NaN	NaN	NaN	NaN	NaN	NaN	NaN	NaN	NaN	NaN	NaN	NaN	23.4131	22.032	23.7532	23.2789	21.864	24.5194	NaN	NaN
NaN	NaN	NaN	NaN	NaN	NaN	25.9198	25.9824	26.7152	25.8164	25.7707	26.6319	NaN	NaN	NaN	NaN	NaN	NaN	NaN	NaN	NaN	NaN	NaN	NaN	28.2607	28.5247	28.2435	28.2855	28.4449	28.2818	NaN	NaN	NaN	NaN	NaN	NaN	NaN	NaN	NaN	NaN	NaN	NaN	31.1413	31.184	31.2469	31.6624	31.0746	31.9586	NaN	22.8244
NaN	NaN	NaN	NaN	NaN	NaN	NaN	NaN	NaN	NaN	NaN	NaN	NaN	NaN	NaN	NaN	NaN	NaN	NaN	NaN	NaN	NaN	NaN	NaN	23.6516	22.711	NaN	NaN	21.0626	NaN	NaN	NaN	NaN	NaN	NaN	NaN	NaN	NaN	NaN	NaN	NaN	NaN	22.6842	22.7245	23.6287	NaN	NaN	NaN	NaN	NaN
23.4297	21.7621	NaN	22.8915	21.2372	22.8111	NaN	NaN	NaN	NaN	NaN	NaN	NaN	NaN	NaN	NaN	NaN	NaN	NaN	NaN	NaN	NaN	NaN	NaN	NaN	22.0269	NaN	NaN	NaN	NaN	NaN	NaN	NaN	NaN	NaN	NaN	NaN	NaN	NaN	NaN	NaN	NaN	NaN	NaN	NaN	NaN	NaN	NaN	NaN	NaN
23.7385	22.4736	23.3372	23.3156	22.3233	23.2251	NaN	NaN	NaN	NaN	NaN	NaN	NaN	NaN	NaN	NaN	NaN	NaN	NaN	NaN	NaN	NaN	NaN	NaN	NaN	NaN	NaN	NaN	NaN	NaN	NaN	NaN	NaN	NaN	NaN	NaN	NaN	NaN	NaN	NaN	NaN	NaN	NaN	NaN	NaN	NaN	NaN	NaN	NaN	NaN
NaN	NaN	NaN	NaN	NaN	NaN	NaN	NaN	NaN	NaN	NaN	NaN	NaN	NaN	NaN	NaN	NaN	NaN	NaN	NaN	NaN	NaN	NaN	NaN	NaN	NaN	NaN	NaN	NaN	NaN	NaN	NaN	NaN	NaN	NaN	NaN	NaN	NaN	NaN	NaN	NaN	NaN	NaN	NaN	22.4364	NaN	NaN	NaN	NaN	NaN
26.8008	27.3038	27.4961	27.1432	27.0602	27.5417	27.429	26.1689	27.2953	26.7474	25.9246	27.1484	NaN	NaN	23.1317	NaN	NaN	21.8105	NaN	NaN	NaN	NaN	NaN	NaN	27.3123	27.3143	26.7661	25.9923	26.6777	26.5266	23.2768	24.1612	21.9435	23.1563	21.9505	NaN	22.4363	24.2267	23.5522	NaN	23.5095	23.5998	25.2193	22.7482	NaN	NaN	NaN	NaN	26.3698	25.3533
NaN	NaN	NaN	NaN	NaN	NaN	NaN	NaN	NaN	NaN	NaN	NaN	NaN	NaN	NaN	NaN	NaN	NaN	NaN	NaN	NaN	NaN	NaN	NaN	NaN	21.7225	22.4697	NaN	NaN	NaN	NaN	NaN	NaN	NaN	NaN	NaN	NaN	NaN	NaN	NaN	NaN	NaN	NaN	NaN	NaN	NaN	NaN	NaN	NaN	NaN
NaN	NaN	NaN	NaN	NaN	NaN	22.7134	20.7557	NaN	21.4389	20.2652	NaN	NaN	NaN	NaN	NaN	NaN	NaN	NaN	NaN	NaN	NaN	NaN	NaN	NaN	NaN	NaN	NaN	NaN	NaN	NaN	NaN	NaN	NaN	NaN	NaN	NaN	NaN	NaN	NaN	NaN	NaN	NaN	NaN	NaN	NaN	NaN	NaN	NaN	NaN
22.1838	23.1336	23.2856	22.1258	22.181	22.6182	NaN	NaN	NaN	NaN	NaN	NaN	NaN	NaN	NaN	NaN	NaN	NaN	NaN	NaN	NaN	NaN	NaN	NaN	NaN	NaN	NaN	NaN	NaN	NaN	NaN	NaN	NaN	NaN	NaN	NaN	NaN	NaN	NaN	NaN	NaN	NaN	NaN	NaN	NaN	NaN	NaN	NaN	NaN	NaN
21.9743	NaN	22.1132	23.5139	NaN	22.2007	NaN	NaN	NaN	NaN	NaN	NaN	NaN	NaN	NaN	NaN	NaN	NaN	NaN	NaN	NaN	NaN	NaN	NaN	NaN	NaN	NaN	NaN	NaN	NaN	NaN	NaN	NaN	NaN	NaN	NaN	NaN	NaN	NaN	NaN	NaN	NaN	NaN	NaN	22.1805	NaN	NaN	NaN	NaN	NaN
24.0943	24.1972	24.6722	21.3702	23.2618	22.9445	NaN	NaN	NaN	NaN	NaN	NaN	NaN	NaN	NaN	NaN	NaN	NaN	NaN	NaN	NaN	NaN	NaN	NaN	NaN	NaN	NaN	NaN	NaN	NaN	NaN	NaN	NaN	NaN	NaN	NaN	NaN	NaN	NaN	NaN	NaN	NaN	NaN	NaN	NaN	NaN	NaN	NaN	NaN	NaN
NaN	NaN	NaN	NaN	NaN	NaN	19.6799	19.9549	NaN	NaN	NaN	NaN	NaN	NaN	NaN	NaN	NaN	NaN	NaN	NaN	NaN	NaN	NaN	NaN	25.0992	25.0225	24.7138	23.9741	24.9052	24.1818	NaN	NaN	NaN	NaN	NaN	NaN	NaN	NaN	NaN	NaN	NaN	NaN	24.2203	24.7101	23.778	24.0893	24.1176	23.8324	NaN	NaN
NaN	NaN	NaN	NaN	NaN	NaN	NaN	NaN	NaN	NaN	NaN	NaN	NaN	NaN	NaN	NaN	NaN	NaN	NaN	NaN	NaN	NaN	NaN	NaN	NaN	NaN	NaN	NaN	NaN	NaN	NaN	NaN	NaN	NaN	NaN	NaN	NaN	NaN	NaN	NaN	NaN	NaN	NaN	NaN	NaN	NaN	NaN	NaN	21.4341	NaN
NaN	NaN	NaN	NaN	NaN	NaN	NaN	NaN	NaN	NaN	NaN	NaN	NaN	NaN	NaN	NaN	NaN	NaN	NaN	NaN	NaN	NaN	NaN	NaN	26.4959	26.533	25.8465	26.2222	26.4795	25.961	NaN	NaN	NaN	NaN	NaN	NaN	NaN	NaN	NaN	NaN	NaN	NaN	22.449	NaN	22.0095	22.3445	NaN	22.7949	NaN	NaN
NaN	NaN	NaN	NaN	NaN	NaN	NaN	NaN	NaN	NaN	NaN	NaN	NaN	NaN	NaN	NaN	NaN	NaN	NaN	NaN	NaN	NaN	NaN	NaN	24.853	24.309	23.902	23.7864	23.7503	24.6383	NaN	NaN	NaN	NaN	NaN	NaN	NaN	NaN	NaN	NaN	NaN	NaN	NaN	NaN	NaN	NaN	NaN	NaN	NaN	NaN
NaN	NaN	NaN	NaN	NaN	NaN	20.821	23.4461	22.7554	20.1293	20.6247	18.9668	NaN	NaN	NaN	NaN	NaN	NaN	NaN	NaN	NaN	NaN	NaN	NaN	NaN	NaN	NaN	NaN	NaN	NaN	NaN	NaN	NaN	NaN	NaN	NaN	NaN	NaN	NaN	NaN	NaN	NaN	NaN	NaN	NaN	NaN	NaN	NaN	NaN	NaN
NaN	NaN	NaN	NaN	NaN	NaN	NaN	NaN	NaN	NaN	NaN	NaN	NaN	NaN	NaN	NaN	NaN	NaN	NaN	NaN	NaN	NaN	NaN	NaN	NaN	NaN	NaN	NaN	NaN	NaN	NaN	NaN	NaN	NaN	NaN	NaN	NaN	NaN	NaN	NaN	NaN	NaN	NaN	NaN	NaN	NaN	NaN	NaN	NaN	NaN
20.318	NaN	20.2068	20.1767	NaN	20.3993	NaN	NaN	NaN	NaN	NaN	NaN	NaN	NaN	NaN	NaN	NaN	NaN	NaN	NaN	NaN	NaN	NaN	NaN	NaN	NaN	NaN	NaN	NaN	NaN	NaN	NaN	NaN	NaN	NaN	NaN	NaN	NaN	NaN	NaN	NaN	NaN	NaN	NaN	NaN	NaN	NaN	NaN	NaN	NaN
NaN	23.1579	NaN	NaN	NaN	NaN	NaN	NaN	NaN	NaN	NaN	NaN	NaN	21.9901	22.4502	NaN	NaN	NaN	NaN	NaN	NaN	NaN	NaN	NaN	22.1593	NaN	NaN	NaN	NaN	NaN	23.5256	23.1765	NaN	NaN	NaN	NaN	21.9104	NaN	21.9333	NaN	NaN	NaN	NaN	22.6126	22.5883	NaN	NaN	NaN	NaN	NaN
NaN	NaN	NaN	NaN	NaN	NaN	NaN	NaN	23.0956	NaN	NaN	24.2679	NaN	NaN	NaN	NaN	NaN	NaN	NaN	NaN	NaN	NaN	NaN	NaN	23.6534	22.818	22.7544	22.7038	22.8374	23.1197	NaN	NaN	NaN	NaN	NaN	NaN	NaN	NaN	NaN	NaN	NaN	NaN	NaN	NaN	NaN	NaN	NaN	NaN	NaN	NaN
22.9217	22.6483	24.2686	23.399	22.749	24.5321	NaN	NaN	NaN	NaN	NaN	NaN	NaN	NaN	NaN	NaN	NaN	NaN	NaN	NaN	NaN	NaN	NaN	NaN	25.0601	26.0226	25.5252	24.7093	25.3228	25.0829	23.1111	NaN	NaN	21.8978	NaN	NaN	NaN	22.1433	NaN	NaN	NaN	NaN	NaN	NaN	NaN	NaN	NaN	NaN	NaN	NaN
24.3083	25.3259	25.2437	24.6495	24.7297	24.8986	24.1581	24.048	23.9023	23.5575	23.3285	23.3028	21.2676	NaN	NaN	20.8287	19.2621	NaN	NaN	NaN	NaN	NaN	NaN	NaN	NaN	NaN	NaN	NaN	NaN	NaN	NaN	NaN	NaN	NaN	NaN	NaN	NaN	20.0359	NaN	NaN	21.0958	NaN	NaN	NaN	NaN	NaN	NaN	NaN	22.7564	19.9436
NaN	NaN	NaN	NaN	NaN	NaN	21.047	19.4963	20.0542	20.374	19.1379	18.8061	NaN	NaN	NaN	NaN	NaN	NaN	NaN	NaN	NaN	NaN	NaN	NaN	NaN	NaN	NaN	NaN	NaN	NaN	NaN	NaN	NaN	NaN	NaN	NaN	NaN	NaN	NaN	NaN	NaN	NaN	NaN	NaN	NaN	NaN	NaN	NaN	18.7236	NaN
NaN	NaN	NaN	22.1042	NaN	NaN	NaN	NaN	NaN	NaN	NaN	NaN	NaN	NaN	NaN	NaN	NaN	NaN	NaN	NaN	NaN	NaN	NaN	NaN	NaN	NaN	NaN	NaN	NaN	NaN	NaN	NaN	NaN	NaN	NaN	NaN	NaN	NaN	NaN	NaN	NaN	NaN	NaN	NaN	NaN	NaN	NaN	NaN	NaN	NaN
23.6165	24.2151	23.7219	NaN	NaN	NaN	25.4451	29.2008	29.8836	NaN	NaN	NaN	24.1388	23.1256	28.7843	NaN	NaN	NaN	NaN	NaN	NaN	NaN	NaN	NaN	25.4011	25.1018	24.7101	NaN	NaN	NaN	28.9195	28.7219	28.6892	NaN	NaN	NaN	28.7237	28.0379	27.9234	NaN	NaN	NaN	26.6881	26.66	26.8171	NaN	NaN	NaN	29.3098	29.3004
NaN	21.8697	21.7121	NaN	NaN	21.4881	NaN	NaN	NaN	NaN	NaN	NaN	NaN	NaN	NaN	NaN	NaN	NaN	NaN	NaN	NaN	NaN	NaN	NaN	NaN	NaN	NaN	NaN	NaN	NaN	NaN	NaN	NaN	NaN	NaN	NaN	NaN	NaN	NaN	NaN	NaN	NaN	NaN	NaN	NaN	NaN	NaN	NaN	NaN	NaN
22.6654	23.6527	23.0836	22.7166	23.0504	22.8864	NaN	NaN	NaN	NaN	NaN	NaN	NaN	NaN	NaN	NaN	NaN	NaN	NaN	NaN	NaN	NaN	NaN	NaN	NaN	23.4641	NaN	NaN	NaN	NaN	NaN	NaN	NaN	NaN	NaN	NaN	NaN	NaN	NaN	NaN	NaN	NaN	NaN	NaN	NaN	NaN	NaN	NaN	NaN	NaN
22.497	22.5776	23.6804	22.3707	22.0335	24.0228	NaN	NaN	NaN	NaN	NaN	NaN	NaN	NaN	NaN	NaN	NaN	NaN	NaN	NaN	NaN	NaN	NaN	NaN	NaN	NaN	NaN	NaN	NaN	NaN	NaN	NaN	NaN	NaN	NaN	NaN	NaN	NaN	NaN	NaN	NaN	NaN	NaN	NaN	NaN	NaN	NaN	NaN	NaN	NaN
NaN	NaN	NaN	NaN	NaN	NaN	NaN	NaN	NaN	NaN	NaN	NaN	NaN	NaN	NaN	NaN	NaN	NaN	NaN	NaN	NaN	NaN	NaN	NaN	NaN	NaN	NaN	NaN	NaN	NaN	NaN	NaN	NaN	NaN	NaN	NaN	NaN	NaN	NaN	NaN	NaN	NaN	NaN	NaN	NaN	NaN	NaN	NaN	NaN	NaN
21.6096	21.2751	23.5216	22.2527	NaN	23.0879	NaN	NaN	NaN	NaN	NaN	NaN	NaN	NaN	NaN	NaN	NaN	NaN	NaN	NaN	NaN	NaN	NaN	NaN	NaN	NaN	NaN	NaN	NaN	NaN	NaN	NaN	NaN	NaN	NaN	NaN	NaN	22.6544	NaN	NaN	NaN	NaN	NaN	22.4582	NaN	NaN	NaN	NaN	NaN	NaN
NaN	24.6094	23.3838	22.2168	NaN	22.4043	NaN	NaN	NaN	NaN	NaN	NaN	NaN	NaN	NaN	NaN	NaN	NaN	NaN	NaN	NaN	NaN	NaN	NaN	NaN	NaN	NaN	NaN	NaN	NaN	NaN	NaN	NaN	NaN	NaN	NaN	NaN	NaN	NaN	NaN	NaN	NaN	NaN	NaN	NaN	NaN	NaN	NaN	NaN	NaN
NaN	NaN	NaN	NaN	NaN	NaN	23.41	23.6937	23.4714	23.2174	23.3746	23.3907	NaN	NaN	NaN	NaN	NaN	NaN	NaN	NaN	NaN	NaN	NaN	NaN	26.1345	26.9093	25.5363	26.1566	26.8799	25.1861	NaN	NaN	NaN	NaN	NaN	NaN	NaN	NaN	NaN	NaN	NaN	NaN	NaN	NaN	NaN	NaN	NaN	NaN	NaN	NaN
NaN	NaN	NaN	NaN	NaN	NaN	NaN	NaN	NaN	NaN	NaN	NaN	NaN	NaN	NaN	NaN	NaN	NaN	NaN	NaN	NaN	NaN	NaN	NaN	NaN	NaN	NaN	NaN	NaN	NaN	NaN	NaN	NaN	NaN	NaN	NaN	NaN	NaN	NaN	NaN	NaN	NaN	NaN	NaN	NaN	NaN	NaN	NaN	NaN	NaN
22.2701	24.648	24.7531	23.5141	25.8022	25.6605	NaN	NaN	NaN	NaN	NaN	NaN	NaN	NaN	NaN	NaN	NaN	NaN	NaN	NaN	NaN	NaN	NaN	NaN	NaN	NaN	NaN	NaN	NaN	NaN	NaN	NaN	NaN	NaN	NaN	NaN	NaN	NaN	NaN	NaN	NaN	NaN	NaN	NaN	NaN	NaN	NaN	NaN	NaN	NaN
NaN	NaN	NaN	NaN	NaN	NaN	NaN	NaN	NaN	NaN	NaN	NaN	NaN	NaN	NaN	NaN	NaN	NaN	NaN	NaN	NaN	NaN	NaN	NaN	NaN	NaN	NaN	NaN	NaN	NaN	NaN	NaN	NaN	NaN	NaN	NaN	NaN	NaN	NaN	NaN	NaN	NaN	NaN	NaN	NaN	NaN	NaN	NaN	NaN	NaN
NaN	NaN	NaN	NaN	NaN	NaN	NaN	NaN	NaN	NaN	NaN	NaN	NaN	NaN	NaN	NaN	NaN	NaN	NaN	NaN	NaN	NaN	NaN	NaN	NaN	NaN	NaN	NaN	NaN	NaN	NaN	NaN	NaN	NaN	NaN	NaN	NaN	NaN	NaN	NaN	NaN	NaN	NaN	21.9538	23.2736	NaN	NaN	NaN	NaN	NaN
21.9865	24.1535	23.3233	NaN	NaN	NaN	NaN	NaN	NaN	NaN	NaN	NaN	NaN	23.3801	23.6588	NaN	NaN	NaN	NaN	NaN	NaN	NaN	NaN	NaN	21.7763	NaN	NaN	NaN	NaN	NaN	23.5028	24.5566	21.0001	NaN	NaN	NaN	NaN	NaN	NaN	NaN	NaN	NaN	25.9466	26.2983	26.7502	NaN	NaN	NaN	NaN	NaN
NaN	NaN	NaN	NaN	NaN	NaN	NaN	NaN	NaN	NaN	NaN	NaN	NaN	NaN	NaN	NaN	NaN	NaN	NaN	NaN	NaN	NaN	NaN	NaN	22.9904	NaN	NaN	NaN	NaN	NaN	NaN	NaN	NaN	NaN	NaN	NaN	NaN	NaN	NaN	NaN	NaN	NaN	NaN	NaN	NaN	NaN	NaN	NaN	NaN	NaN
NaN	23.5302	21.0664	NaN	NaN	NaN	NaN	NaN	NaN	NaN	NaN	NaN	NaN	21.0276	NaN	NaN	NaN	NaN	NaN	NaN	NaN	NaN	NaN	NaN	25.9875	23.9593	NaN	NaN	NaN	NaN	23.3272	21.8302	NaN	NaN	NaN	NaN	NaN	23.8736	NaN	NaN	NaN	NaN	24.1019	25.3956	25.7635	NaN	NaN	NaN	NaN	NaN
33.6202	35.0817	34.8253	NaN	21.9487	21.3989	36.1897	36.6546	36.5346	20.563	NaN	NaN	34.4975	34.6645	34.9001	20.6278	21.1294	22.3437	30.5362	31.8769	31.4185	NaN	NaN	19.5031	36.4254	36.4371	36.0521	NaN	NaN	20.9807	35.7181	35.2224	35.2271	21.3678	21.6126	NaN	35.6766	35.4861	35.0631	23.0284	22.0832	NaN	36.4559	36.1551	36.4594	24.6046	27.6147	24.0491	36.9507	36.328
NaN	NaN	NaN	NaN	NaN	NaN	NaN	NaN	NaN	NaN	NaN	NaN	NaN	NaN	NaN	NaN	NaN	NaN	NaN	NaN	NaN	NaN	NaN	NaN	21.9687	21.6959	NaN	NaN	NaN	NaN	21.5261	21.4254	21.9957	NaN	NaN	NaN	NaN	NaN	NaN	NaN	NaN	NaN	22.3204	22.9414	24.1347	NaN	NaN	NaN	NaN	NaN
23.4113	25.4895	25.2811	NaN	NaN	NaN	NaN	NaN	NaN	NaN	NaN	NaN	24.0367	25.1975	25.977	NaN	NaN	NaN	NaN	NaN	NaN	NaN	NaN	NaN	27.267	27.048	26.8553	NaN	NaN	NaN	26.4591	26.2042	26.4923	NaN	NaN	NaN	23.9531	23.9549	22.9837	NaN	NaN	NaN	26.5892	25.9411	27.0753	NaN	NaN	NaN	NaN	NaN
21.6838	23.7297	23.7666	21.7584	23.0784	23.4257	NaN	NaN	NaN	NaN	NaN	NaN	NaN	NaN	NaN	NaN	NaN	NaN	NaN	NaN	NaN	NaN	NaN	NaN	NaN	NaN	21.7965	NaN	NaN	21.8302	NaN	NaN	NaN	NaN	NaN	NaN	NaN	NaN	NaN	NaN	NaN	NaN	NaN	NaN	NaN	NaN	NaN	NaN	NaN	NaN
NaN	21.4295	22.3961	NaN	20.8507	21.3783	20.1584	NaN	NaN	NaN	NaN	NaN	NaN	NaN	NaN	NaN	NaN	NaN	NaN	NaN	NaN	NaN	NaN	NaN	NaN	NaN	NaN	NaN	NaN	NaN	NaN	NaN	NaN	NaN	NaN	NaN	NaN	NaN	NaN	NaN	NaN	NaN	NaN	NaN	NaN	NaN	NaN	NaN	NaN	NaN
NaN	22.9109	NaN	20.5771	22.7207	NaN	NaN	NaN	NaN	NaN	NaN	NaN	NaN	NaN	NaN	NaN	NaN	NaN	NaN	NaN	NaN	NaN	NaN	NaN	NaN	NaN	NaN	NaN	NaN	NaN	NaN	NaN	NaN	NaN	NaN	NaN	NaN	NaN	NaN	NaN	NaN	NaN	NaN	NaN	NaN	NaN	NaN	NaN	NaN	NaN
NaN	NaN	NaN	NaN	NaN	NaN	21.9357	21.0951	21.5309	21.7788	20.6272	21.8927	NaN	NaN	NaN	NaN	NaN	NaN	NaN	NaN	NaN	NaN	NaN	NaN	NaN	NaN	NaN	NaN	NaN	NaN	NaN	NaN	NaN	NaN	NaN	NaN	NaN	NaN	NaN	NaN	NaN	NaN	22.5541	22.2595	24.5381	22.4084	NaN	24.638	NaN	NaN
NaN	21.5362	NaN	NaN	NaN	NaN	NaN	NaN	NaN	NaN	NaN	NaN	NaN	NaN	NaN	NaN	NaN	NaN	NaN	NaN	NaN	NaN	NaN	NaN	26.1443	25.7242	25.3641	21.5872	21.0265	22.7924	NaN	NaN	NaN	NaN	NaN	NaN	NaN	NaN	NaN	NaN	NaN	NaN	NaN	NaN	NaN	NaN	NaN	NaN	NaN	NaN
27.4235	28.1993	28.0215	26.8827	27.4698	27.3134	NaN	NaN	NaN	NaN	NaN	NaN	26.3744	26.4444	27.5529	22.9644	23.7345	24.9013	21.1328	NaN	NaN	NaN	NaN	NaN	28.0752	27.6163	27.6664	26.4867	26.4278	27.251	27.5078	26.378	26.6674	25.5047	NaN	24.8378	27.876	27.4616	26.2357	25.29	25.2099	24.0372	27.3692	28.1069	28.1776	21.2992	NaN	23.7761	NaN	NaN
NaN	NaN	NaN	NaN	NaN	NaN	26.7806	26.1071	27.3277	25.9248	25.1748	27.2146	24.3169	22.9243	24.6218	23.558	20.8513	24.1266	NaN	NaN	NaN	NaN	NaN	NaN	21.5707	NaN	21.5723	NaN	NaN	NaN	23.2536	23.1014	23.0758	22.7694	22.2445	22.2521	24.6689	24.4588	23.3807	24.2534	24.3545	24.6434	NaN	NaN	NaN	NaN	NaN	NaN	23.8915	NaN
22.8294	23.4951	25.1673	25.2703	24.3357	26.1793	NaN	21.6823	NaN	NaN	21.1246	NaN	21.7763	NaN	21.0537	24.6791	NaN	21.2784	NaN	NaN	NaN	NaN	NaN	NaN	NaN	NaN	NaN	NaN	NaN	NaN	NaN	NaN	NaN	NaN	NaN	NaN	NaN	NaN	NaN	NaN	NaN	NaN	NaN	NaN	19.4461	NaN	NaN	20.6985	NaN	NaN
NaN	NaN	NaN	NaN	NaN	NaN	NaN	NaN	NaN	NaN	NaN	NaN	NaN	NaN	NaN	NaN	NaN	NaN	NaN	NaN	NaN	NaN	NaN	NaN	NaN	23.0616	NaN	NaN	NaN	NaN	NaN	NaN	NaN	NaN	NaN	NaN	NaN	NaN	NaN	NaN	NaN	NaN	NaN	NaN	22.0405	NaN	NaN	22.4239	NaN	NaN
NaN	NaN	NaN	NaN	NaN	NaN	22.0429	NaN	22.6247	22.8068	NaN	22.7343	NaN	NaN	NaN	NaN	NaN	NaN	NaN	NaN	NaN	NaN	NaN	NaN	NaN	NaN	NaN	NaN	NaN	NaN	NaN	NaN	NaN	NaN	NaN	NaN	NaN	NaN	NaN	NaN	NaN	NaN	NaN	NaN	NaN	NaN	NaN	NaN	NaN	NaN
NaN	NaN	NaN	NaN	NaN	NaN	NaN	NaN	NaN	NaN	NaN	NaN	NaN	NaN	NaN	NaN	NaN	NaN	NaN	NaN	NaN	NaN	NaN	NaN	NaN	NaN	NaN	NaN	NaN	NaN	NaN	NaN	NaN	NaN	NaN	NaN	NaN	NaN	NaN	NaN	NaN	NaN	NaN	NaN	NaN	NaN	NaN	NaN	20.993	NaN
25.8735	25.119	26.1126	24.4882	24.9591	25.8664	NaN	NaN	NaN	NaN	NaN	NaN	24.8861	22.5477	25.1472	24.4817	22.254	24.5605	NaN	NaN	NaN	NaN	NaN	NaN	NaN	NaN	NaN	NaN	NaN	NaN	23.2502	23.2778	23.455	23.8837	23.8213	23.7904	24.4208	23.9876	24.056	24.5089	24.5553	25.178	NaN	NaN	NaN	NaN	NaN	NaN	NaN	NaN
NaN	NaN	NaN	NaN	NaN	NaN	NaN	NaN	NaN	NaN	NaN	NaN	NaN	NaN	NaN	NaN	NaN	NaN	NaN	NaN	NaN	NaN	NaN	NaN	NaN	NaN	NaN	NaN	NaN	NaN	NaN	NaN	NaN	NaN	NaN	NaN	NaN	NaN	NaN	NaN	NaN	NaN	NaN	NaN	NaN	NaN	NaN	NaN	NaN	NaN
NaN	NaN	NaN	NaN	NaN	NaN	21.277	NaN	23.5648	20.0047	NaN	23.4004	23.2838	NaN	NaN	23.4772	NaN	NaN	NaN	NaN	NaN	NaN	NaN	NaN	NaN	NaN	NaN	NaN	NaN	NaN	NaN	20.2392	NaN	NaN	20.7681	NaN	NaN	NaN	NaN	NaN	NaN	NaN	NaN	NaN	NaN	NaN	NaN	NaN	23.7474	NaN
NaN	22.0561	21.8228	NaN	NaN	20.416	NaN	NaN	NaN	NaN	NaN	NaN	22.5962	NaN	23.2471	NaN	NaN	NaN	NaN	NaN	NaN	NaN	NaN	NaN	26.2234	24.4427	25.6618	23.1395	22.2029	24.2774	22.5876	21.3621	NaN	21.2706	NaN	NaN	22.8393	23.5562	NaN	NaN	22.4226	NaN	22.448	21.2403	22.4457	NaN	NaN	NaN	NaN	NaN
26.6071	27.9155	27.4762	25.4077	26.1737	26.2831	NaN	NaN	NaN	NaN	NaN	NaN	25.8542	26.0169	26.4452	NaN	19.1718	21.9273	21.5932	24.0701	22.8147	20.5384	20.9461	20.7534	26.6164	26.6495	25.9102	25.4961	25.8451	25.9342	27.0861	26.4744	26.8096	22.5913	NaN	NaN	27.3305	27.0907	25.3607	NaN	21.8628	NaN	26.0308	26.3202	26.5431	21.5377	NaN	22.6723	NaN	NaN
23.5645	23.6433	23.1862	23.3624	NaN	21.7273	NaN	NaN	NaN	NaN	NaN	NaN	24.606	NaN	22.6541	24.4361	NaN	22.5128	NaN	23.8128	21.7976	NaN	NaN	21.7548	NaN	NaN	NaN	NaN	NaN	NaN	22.5606	NaN	23.5751	23.5926	21.931	23.7228	NaN	23.0853	22.2445	22.5349	24.1966	23.4453	NaN	NaN	NaN	NaN	NaN	NaN	NaN	NaN
NaN	NaN	NaN	NaN	NaN	NaN	NaN	NaN	NaN	NaN	NaN	NaN	NaN	NaN	NaN	NaN	NaN	NaN	NaN	NaN	NaN	NaN	NaN	NaN	22.8891	22.7722	23.64	NaN	21.8773	23.3537	NaN	NaN	NaN	NaN	NaN	NaN	NaN	NaN	NaN	NaN	NaN	NaN	NaN	NaN	NaN	NaN	NaN	NaN	NaN	NaN
23.9901	24.6044	24.8112	23.7512	23.8387	24.5635	NaN	NaN	NaN	NaN	NaN	NaN	22.137	21.3508	22.7026	NaN	NaN	NaN	NaN	NaN	NaN	NaN	NaN	NaN	NaN	22.7794	NaN	NaN	NaN	NaN	NaN	NaN	NaN	NaN	NaN	NaN	NaN	22.3693	NaN	NaN	NaN	NaN	NaN	NaN	NaN	NaN	NaN	NaN	NaN	NaN
NaN	NaN	NaN	NaN	NaN	NaN	22.9312	NaN	23.7666	22.0109	NaN	23.6876	NaN	NaN	NaN	NaN	NaN	NaN	NaN	NaN	NaN	NaN	NaN	NaN	NaN	NaN	NaN	NaN	NaN	NaN	NaN	NaN	NaN	NaN	NaN	NaN	NaN	NaN	NaN	NaN	NaN	NaN	NaN	NaN	NaN	NaN	NaN	NaN	NaN	NaN
NaN	NaN	NaN	NaN	NaN	NaN	NaN	NaN	NaN	NaN	NaN	NaN	NaN	NaN	NaN	NaN	NaN	NaN	NaN	NaN	NaN	NaN	NaN	NaN	NaN	NaN	NaN	NaN	NaN	NaN	NaN	NaN	NaN	NaN	NaN	NaN	NaN	NaN	NaN	NaN	NaN	NaN	NaN	NaN	NaN	NaN	NaN	NaN	NaN	NaN
24.9055	26.2187	26.218	22.4513	22.7843	23.0158	NaN	NaN	NaN	NaN	NaN	NaN	25.1417	25.7733	26.1257	NaN	NaN	NaN	NaN	21.1138	22.2554	NaN	NaN	NaN	25.5579	25.9535	24.0098	NaN	NaN	NaN	25.9422	26.0363	25.4908	NaN	NaN	NaN	26.1214	25.1587	24.3601	NaN	NaN	NaN	26.8901	26.0262	26.5712	NaN	NaN	NaN	NaN	NaN
31.7509	31.4357	31.1606	31.1797	30.7136	31.0816	30.9292	30.7675	31.412	31.5454	30.3413	31.1276	31.5589	31.1005	31.6913	31.0299	30.611	33.4803	30.5183	31.0658	31.1588	30.3841	31.6026	31.1688	31.81	33.9878	29.4055	31.3618	32.3877	31.2163	30.9763	32.0617	30.4414	32.1845	31.4208	31.7283	32.6144	31.4897	32.6482	30.3029	31.1342	32.0459	29.9108	30.9524	30.9168	30.5654	30.0967	31.019	31.8784	29.8551
27.2067	28.2932	28.251	25.3379	25.8163	25.2701	NaN	NaN	NaN	NaN	NaN	NaN	27.4301	27	28.0419	21.9148	20.868	25.1405	25.645	25.6513	25.84	25.1124	24.6139	26.1663	28.8893	29.3184	29.096	28.0314	28.6209	28.8318	28.2719	27.3574	27.8201	25.3959	NaN	21.6922	28.1331	28.3519	27.828	NaN	21.301	NaN	28.4469	27.6312	27.3874	21.9784	20.2798	NaN	NaN	NaN
22.1907	20.3441	24.1298	23.6909	23.0499	25.0186	NaN	NaN	NaN	NaN	NaN	NaN	NaN	NaN	NaN	NaN	NaN	23.019	NaN	NaN	NaN	NaN	NaN	NaN	23.2601	23.5218	22.8046	20.3922	21.7322	21.5162	NaN	NaN	NaN	NaN	NaN	NaN	NaN	20.8789	NaN	NaN	19.7	NaN	23.6003	21.4791	22.5924	20.1983	NaN	22.0661	NaN	NaN
NaN	21.6338	NaN	NaN	23.4082	NaN	NaN	NaN	NaN	NaN	NaN	NaN	NaN	NaN	NaN	NaN	NaN	NaN	NaN	NaN	NaN	NaN	NaN	NaN	NaN	NaN	NaN	NaN	NaN	NaN	NaN	NaN	NaN	NaN	NaN	NaN	NaN	25.0858	NaN	NaN	20.6339	NaN	NaN	NaN	NaN	NaN	NaN	NaN	NaN	NaN
23.3615	22.1242	24.9711	22.9877	21.7276	24.6387	NaN	NaN	NaN	NaN	NaN	NaN	22.0408	NaN	21.1265	21.1401	NaN	20.6639	NaN	NaN	NaN	NaN	NaN	NaN	NaN	NaN	NaN	NaN	NaN	NaN	NaN	NaN	NaN	NaN	NaN	NaN	NaN	22.3641	20.8644	NaN	23.2334	22.8856	NaN	NaN	NaN	NaN	NaN	NaN	NaN	NaN
NaN	NaN	NaN	NaN	NaN	NaN	NaN	NaN	NaN	NaN	NaN	NaN	NaN	NaN	NaN	NaN	NaN	NaN	NaN	NaN	NaN	NaN	NaN	NaN	NaN	NaN	NaN	NaN	NaN	NaN	NaN	NaN	NaN	NaN	NaN	NaN	NaN	NaN	NaN	NaN	NaN	NaN	NaN	NaN	NaN	NaN	NaN	NaN	NaN	NaN
28.5583	28.9803	29.2869	28.4818	28.9953	28.6867	25.8855	24.8177	26.1733	24.4753	23.8492	25.7337	25.2853	22.5987	25.354	23.8122	22.0239	24.3687	NaN	NaN	NaN	NaN	NaN	NaN	24.6115	24.411	23.7383	23.0052	NaN	22.862	NaN	23.6874	24.1149	22.9094	23.1072	23.6475	NaN	22.1218	NaN	NaN	22.3544	NaN	NaN	NaN	NaN	NaN	NaN	NaN	23.7177	23.7466
30.6384	30.5744	30.8003	30.005	30.3741	30.4142	NaN	NaN	NaN	NaN	NaN	NaN	23.5948	NaN	23.1634	23.5874	NaN	22.8237	NaN	NaN	NaN	NaN	NaN	NaN	23.6917	24.904	24.0887	23.6345	24.5897	24.0104	NaN	NaN	NaN	NaN	NaN	NaN	NaN	22.6178	22.3062	NaN	23.8155	23.0435	NaN	NaN	NaN	NaN	NaN	NaN	NaN	NaN
NaN	NaN	NaN	NaN	NaN	NaN	NaN	NaN	NaN	NaN	NaN	NaN	NaN	NaN	NaN	NaN	NaN	NaN	NaN	NaN	NaN	NaN	NaN	NaN	NaN	NaN	NaN	NaN	NaN	NaN	NaN	NaN	NaN	NaN	NaN	NaN	NaN	NaN	NaN	NaN	NaN	NaN	NaN	NaN	NaN	NaN	NaN	NaN	NaN	NaN
25.1568	25.6598	25.0928	25.0114	25.4119	24.9123	NaN	NaN	NaN	NaN	NaN	NaN	NaN	NaN	NaN	NaN	NaN	NaN	NaN	NaN	NaN	NaN	NaN	NaN	NaN	NaN	NaN	NaN	NaN	NaN	NaN	NaN	NaN	NaN	NaN	NaN	NaN	NaN	NaN	NaN	NaN	NaN	NaN	NaN	NaN	NaN	NaN	NaN	NaN	NaN
NaN	NaN	NaN	NaN	NaN	NaN	NaN	NaN	NaN	NaN	NaN	NaN	NaN	NaN	NaN	NaN	NaN	NaN	NaN	NaN	NaN	NaN	NaN	NaN	NaN	NaN	NaN	NaN	NaN	NaN	NaN	NaN	NaN	NaN	NaN	NaN	NaN	NaN	NaN	NaN	NaN	NaN	NaN	NaN	NaN	NaN	NaN	NaN	NaN	NaN
25.0187	25.6719	24.7503	24.1466	23.7298	23.0446	NaN	NaN	NaN	NaN	NaN	NaN	21.8335	24.0776	24.4965	NaN	21.9237	23.6578	NaN	NaN	21.8241	NaN	NaN	NaN	23.3306	NaN	NaN	23.3395	NaN	NaN	23.516	23.3231	NaN	22.5585	NaN	NaN	23.3835	25.0948	NaN	NaN	22.7886	NaN	NaN	NaN	24.7424	NaN	NaN	21.0657	NaN	NaN
NaN	NaN	NaN	NaN	NaN	NaN	NaN	NaN	NaN	NaN	NaN	NaN	NaN	NaN	NaN	NaN	NaN	NaN	NaN	NaN	NaN	NaN	NaN	NaN	NaN	23.546	NaN	NaN	21.678	NaN	NaN	NaN	NaN	NaN	NaN	NaN	NaN	NaN	NaN	NaN	NaN	NaN	NaN	NaN	NaN	NaN	NaN	NaN	NaN	NaN
NaN	22.8087	22.5919	NaN	20.7238	20.0366	NaN	NaN	NaN	NaN	NaN	NaN	22.5514	20.4195	22.122	21.7938	18.9656	NaN	NaN	NaN	NaN	NaN	NaN	NaN	25.1568	24.9925	24.728	23.5994	24.0388	24.1145	21.9283	21.4727	NaN	21.6653	NaN	NaN	NaN	21.4384	NaN	NaN	NaN	NaN	NaN	NaN	NaN	NaN	NaN	NaN	NaN	NaN
26.9457	28.2812	28.2326	26.1686	25.7925	26.6599	NaN	NaN	NaN	NaN	NaN	NaN	27.1449	27.1476	27.7953	NaN	NaN	22.2826	21.8499	23.5171	NaN	NaN	NaN	NaN	28.311	28.507	27.4026	22.1947	24.4105	22.9618	29.2788	28.6556	28.5475	22.8553	NaN	22.5419	28.335	28.2886	27.8359	19.6952	20.9284	22.4197	29.1376	29.2305	29.2584	NaN	NaN	20.7911	NaN	NaN
25.1212	26.2619	25.8904	25.7254	26.0649	26.1605	26.7771	24.8357	26.7041	25.5096	24.9582	26.6849	NaN	NaN	NaN	NaN	NaN	NaN	NaN	NaN	NaN	NaN	NaN	NaN	26.4031	26.3843	25.1943	23.6373	24.6721	24.7404	23.4791	22.2355	22.8294	23.8453	22.2087	NaN	22.7028	20.7876	22.3637	NaN	NaN	NaN	23.7943	21.3363	NaN	NaN	NaN	NaN	26.7292	24.2703
23.9533	25.0945	24.9833	23.4118	23.2022	24.2223	NaN	NaN	NaN	NaN	NaN	NaN	22.641	22.489	23.9689	19.0449	18.0393	18.5526	NaN	NaN	NaN	NaN	NaN	NaN	25.3726	25.5058	23.5333	21.7068	21.8669	NaN	24.9967	24.6939	24.0687	19.6973	NaN	20.9362	25.2623	25.041	22.8826	NaN	NaN	18.5131	24.9056	25.798	25.1502	NaN	18.586	20.8799	NaN	NaN
22.2177	23.0906	24.3269	22.0194	22.7067	24.3407	NaN	NaN	NaN	NaN	NaN	NaN	NaN	19.2832	21.1368	NaN	18.4544	NaN	NaN	NaN	NaN	NaN	NaN	NaN	21.5766	NaN	NaN	NaN	NaN	NaN	NaN	NaN	NaN	NaN	NaN	NaN	NaN	22.5891	20.262	NaN	19.7701	19.5022	NaN	NaN	NaN	NaN	NaN	NaN	NaN	NaN
22.4979	24.3104	25.1352	21.9831	22.8207	24.2137	NaN	NaN	NaN	NaN	NaN	NaN	22.9092	22.6843	23.4114	NaN	NaN	20.8892	NaN	NaN	NaN	NaN	NaN	NaN	23.3399	22.5435	21.9685	20.9001	20.7065	20.6777	23.6104	22.3596	22.3766	NaN	NaN	NaN	21.9466	23.8072	NaN	NaN	NaN	NaN	22.844	24.1231	24.6741	NaN	NaN	NaN	NaN	NaN
25.2487	24.4799	25.9959	24.9315	25.1623	25.6028	NaN	NaN	NaN	NaN	NaN	NaN	NaN	NaN	22.66	NaN	NaN	NaN	NaN	NaN	NaN	NaN	NaN	NaN	23.8953	NaN	NaN	NaN	NaN	NaN	NaN	NaN	NaN	NaN	NaN	NaN	22.4569	22.5926	NaN	NaN	20.1145	NaN	20.7391	NaN	NaN	NaN	NaN	NaN	NaN	NaN
NaN	NaN	NaN	NaN	NaN	NaN	NaN	NaN	NaN	NaN	NaN	NaN	22.2572	21.806	NaN	21.9474	21.1825	NaN	NaN	NaN	NaN	NaN	NaN	NaN	NaN	NaN	NaN	NaN	NaN	NaN	NaN	25.4433	25.6124	24.7441	25.667	25.6819	NaN	NaN	NaN	NaN	NaN	NaN	NaN	NaN	NaN	NaN	NaN	NaN	22.409	NaN
NaN	NaN	22.295	22.4471	NaN	23.1543	NaN	NaN	NaN	NaN	NaN	NaN	NaN	NaN	NaN	NaN	NaN	NaN	NaN	NaN	NaN	NaN	NaN	NaN	NaN	NaN	NaN	NaN	NaN	NaN	NaN	NaN	NaN	NaN	NaN	NaN	NaN	NaN	NaN	NaN	NaN	NaN	NaN	NaN	NaN	NaN	NaN	NaN	NaN	NaN
NaN	NaN	NaN	22.4127	NaN	NaN	24.6561	24.3809	24.5999	24.9923	25.1217	25.4802	NaN	NaN	NaN	NaN	NaN	NaN	NaN	NaN	NaN	NaN	NaN	NaN	NaN	NaN	NaN	NaN	NaN	NaN	NaN	NaN	NaN	NaN	NaN	NaN	NaN	NaN	NaN	NaN	NaN	NaN	NaN	NaN	NaN	NaN	NaN	NaN	NaN	19.0322
23.2534	NaN	21.1255	24.1286	NaN	21.9557	NaN	NaN	NaN	NaN	NaN	NaN	NaN	NaN	NaN	NaN	NaN	NaN	NaN	NaN	NaN	NaN	NaN	NaN	NaN	NaN	NaN	NaN	NaN	NaN	NaN	NaN	NaN	NaN	NaN	NaN	NaN	NaN	NaN	NaN	NaN	NaN	NaN	NaN	NaN	NaN	NaN	NaN	NaN	NaN
23.031	NaN	NaN	23.1917	NaN	NaN	NaN	NaN	NaN	NaN	NaN	NaN	NaN	NaN	NaN	NaN	NaN	NaN	NaN	NaN	NaN	NaN	NaN	NaN	23.3087	NaN	NaN	20.647	NaN	NaN	23.0421	22.8173	22.9585	20.9573	20.8026	20.5833	NaN	NaN	23.2345	NaN	NaN	21.7216	NaN	NaN	NaN	NaN	NaN	NaN	NaN	NaN
29.3264	29.4409	29.5726	28.7507	29.1022	29.1901	NaN	NaN	NaN	NaN	NaN	NaN	27.6105	26.1241	27.4586	27.1762	25.9216	27.0169	21.9907	23.2554	24.017	21.7192	23.0639	23.2966	NaN	NaN	NaN	NaN	NaN	NaN	26.6245	26.0477	26.2627	26.7871	26.4349	26.7589	26.838	26.743	26.1688	26.8453	26.9163	27.2419	NaN	NaN	NaN	NaN	NaN	NaN	NaN	NaN
25.1221	25.9815	25.6843	24.5713	24.9015	25.2405	22.1245	21.3118	23.0362	22.1973	21.0213	22.147	23.242	23.0642	22.4159	NaN	19.3178	NaN	NaN	NaN	NaN	NaN	NaN	NaN	24.4123	24.2673	23.7853	21.3481	NaN	21.1158	24.5167	24.4717	23.7166	22.2763	NaN	NaN	23.4739	25.1816	23.0467	NaN	21.7198	NaN	24.2668	24.5038	24.8595	NaN	NaN	NaN	NaN	NaN
21.5466	21.5879	23.6433	21.965	20.9528	23.1687	NaN	NaN	NaN	NaN	NaN	NaN	NaN	NaN	NaN	NaN	NaN	NaN	NaN	NaN	NaN	NaN	NaN	NaN	NaN	NaN	NaN	NaN	NaN	NaN	NaN	NaN	NaN	NaN	NaN	NaN	NaN	NaN	NaN	NaN	NaN	NaN	NaN	NaN	NaN	NaN	NaN	NaN	NaN	NaN
19.8821	NaN	22.1908	19.4905	NaN	21.8302	NaN	20.4245	20.3112	NaN	20.3701	20.3398	26.0529	24.087	26.057	25.6912	23.9538	25.8022	NaN	NaN	NaN	NaN	NaN	NaN	NaN	NaN	NaN	NaN	NaN	NaN	24.556	25.1587	25.2234	25.5187	25.7433	25.7677	NaN	NaN	NaN	NaN	NaN	NaN	21.6076	NaN	NaN	22.2355	NaN	NaN	NaN	NaN
24.3233	24.8435	24.7462	23.7544	24.3006	24.5648	NaN	NaN	NaN	NaN	NaN	NaN	21.2169	20.9309	23.304	21.1728	18.1531	21.1507	NaN	NaN	NaN	NaN	NaN	NaN	27.1782	27.5278	27.5444	26.121	26.5054	27.1509	22.3428	22.1398	21.5662	21.6706	NaN	NaN	NaN	23.7411	21.9116	NaN	19.7749	20.1401	24.7576	21.6421	21.6205	NaN	NaN	20.2099	NaN	NaN
30.8574	31.368	31.5693	30.5192	30.9692	31.0581	32.5328	31.9784	32.7638	32.1144	31.8768	32.6686	30.8699	30.0101	31.2108	30.8788	29.9719	30.7014	NaN	NaN	NaN	NaN	NaN	NaN	26.864	26.6765	26.2516	27.0694	26.4167	26.1823	30.3415	30.1766	30.6251	30.9232	31.0087	31.4696	30.8326	31.0037	30.6854	31.3654	31.8835	31.9624	26.8546	27.1696	27.3877	27.7192	28.1951	28.666	32.0835	31.2208
25.2133	25.7836	26.0096	25.2996	25.8706	25.5872	23.1528	21.7028	23.4152	21.7004	NaN	23.4409	22.7512	NaN	23.525	NaN	NaN	NaN	NaN	NaN	NaN	NaN	NaN	NaN	NaN	NaN	NaN	NaN	NaN	NaN	NaN	NaN	NaN	NaN	NaN	NaN	NaN	NaN	NaN	NaN	NaN	NaN	NaN	NaN	NaN	NaN	NaN	NaN	22.1816	NaN
20.565	21.6361	21.1992	20.7275	20.9685	NaN	NaN	NaN	NaN	NaN	NaN	NaN	NaN	NaN	NaN	NaN	NaN	NaN	NaN	NaN	NaN	NaN	NaN	NaN	23.0384	NaN	NaN	20.8199	NaN	NaN	22.5696	NaN	NaN	NaN	NaN	NaN	NaN	21.6782	NaN	NaN	NaN	NaN	NaN	NaN	NaN	NaN	NaN	NaN	NaN	NaN
25.6452	25.46	25.1902	24.7754	25.0182	25.0044	NaN	NaN	NaN	NaN	NaN	NaN	24.2355	22.7062	23.9881	23.5888	21.2105	22.8697	NaN	NaN	NaN	NaN	NaN	NaN	NaN	NaN	NaN	NaN	NaN	NaN	NaN	NaN	NaN	22.546	NaN	NaN	21.1483	23.4903	22.5538	21.9282	24.0479	24.2144	NaN	NaN	NaN	NaN	NaN	NaN	NaN	NaN
26.4063	26.2089	26.8757	26.1304	25.8185	26.6278	NaN	NaN	NaN	NaN	NaN	NaN	23.6172	22.9537	24.3774	22.0109	20.4608	23.345	NaN	NaN	NaN	NaN	NaN	NaN	28.766	28.7322	28.3628	27.4543	27.6511	27.8096	25.2912	23.4143	23.0025	24.7455	21.2148	21.2508	26.1759	25.4641	23.901	23.6554	24.166	23.1496	25.8565	22.9206	24.4312	21.7331	NaN	22.5761	NaN	NaN
NaN	NaN	NaN	NaN	NaN	NaN	NaN	NaN	NaN	NaN	NaN	NaN	NaN	NaN	NaN	NaN	NaN	NaN	NaN	NaN	NaN	NaN	NaN	NaN	NaN	NaN	NaN	NaN	NaN	NaN	NaN	NaN	NaN	NaN	NaN	NaN	NaN	NaN	NaN	NaN	NaN	NaN	21.2895	21.6773	23.575	NaN	NaN	NaN	NaN	NaN
NaN	NaN	NaN	NaN	NaN	NaN	NaN	NaN	NaN	NaN	NaN	NaN	NaN	NaN	NaN	NaN	NaN	23.027	NaN	NaN	NaN	NaN	NaN	NaN	NaN	22.7772	NaN	NaN	NaN	NaN	NaN	NaN	NaN	NaN	NaN	NaN	NaN	20.6298	21.3732	NaN	NaN	NaN	NaN	NaN	NaN	NaN	NaN	NaN	NaN	NaN
20.2729	25.1361	25.4434	19.7341	24.7519	25.0958	NaN	NaN	NaN	NaN	NaN	NaN	NaN	NaN	22.7254	NaN	NaN	21.4431	NaN	NaN	NaN	NaN	NaN	NaN	24.7029	21.7056	24.2399	23.7928	21.7086	24.1185	NaN	NaN	NaN	NaN	NaN	NaN	NaN	20.332	NaN	NaN	19.8079	NaN	NaN	NaN	NaN	NaN	NaN	NaN	NaN	NaN
NaN	NaN	NaN	NaN	NaN	NaN	NaN	NaN	NaN	NaN	NaN	NaN	NaN	NaN	20.5832	NaN	NaN	25.7683	NaN	NaN	NaN	NaN	NaN	NaN	NaN	25.8441	NaN	NaN	19.6764	NaN	NaN	NaN	NaN	NaN	NaN	NaN	NaN	NaN	NaN	NaN	NaN	NaN	NaN	NaN	NaN	NaN	NaN	NaN	NaN	NaN
NaN	NaN	21.0035	NaN	NaN	NaN	24.8581	25.4296	24.9239	24.1198	24.9328	24.5672	NaN	NaN	NaN	NaN	NaN	NaN	NaN	NaN	NaN	NaN	NaN	NaN	NaN	NaN	NaN	NaN	NaN	NaN	NaN	NaN	NaN	NaN	NaN	NaN	NaN	NaN	NaN	NaN	NaN	NaN	NaN	NaN	NaN	NaN	NaN	NaN	20.4666	20.165
NaN	NaN	NaN	NaN	NaN	NaN	NaN	NaN	NaN	NaN	NaN	NaN	NaN	NaN	NaN	NaN	NaN	NaN	NaN	NaN	NaN	NaN	NaN	NaN	NaN	NaN	NaN	NaN	NaN	NaN	NaN	NaN	NaN	NaN	NaN	NaN	NaN	NaN	NaN	NaN	NaN	NaN	NaN	NaN	NaN	NaN	NaN	NaN	NaN	NaN
NaN	23.5609	25.2757	21.8394	23.5344	25.5078	25.0826	23.9629	26.2978	24.4786	23.553	26.443	NaN	NaN	NaN	NaN	NaN	NaN	NaN	NaN	NaN	NaN	NaN	NaN	NaN	NaN	NaN	NaN	NaN	NaN	NaN	NaN	NaN	NaN	NaN	NaN	NaN	NaN	NaN	NaN	NaN	NaN	NaN	NaN	NaN	NaN	NaN	NaN	19.5464	19.3486
22.996	NaN	20.7453	23.4152	NaN	21.2475	NaN	NaN	NaN	NaN	NaN	NaN	NaN	NaN	NaN	NaN	NaN	NaN	NaN	NaN	NaN	NaN	NaN	NaN	NaN	NaN	NaN	NaN	NaN	NaN	NaN	NaN	NaN	NaN	NaN	NaN	NaN	NaN	NaN	NaN	NaN	NaN	NaN	NaN	NaN	NaN	NaN	NaN	NaN	NaN
NaN	NaN	NaN	NaN	NaN	NaN	NaN	NaN	NaN	NaN	NaN	NaN	NaN	NaN	NaN	NaN	NaN	NaN	NaN	NaN	NaN	NaN	NaN	NaN	NaN	NaN	NaN	NaN	NaN	NaN	NaN	NaN	NaN	NaN	NaN	NaN	NaN	NaN	NaN	NaN	NaN	NaN	NaN	NaN	NaN	NaN	NaN	NaN	NaN	NaN
NaN	NaN	NaN	NaN	NaN	NaN	NaN	NaN	21.283	NaN	NaN	22.3905	NaN	NaN	NaN	NaN	NaN	NaN	NaN	NaN	NaN	NaN	NaN	NaN	NaN	NaN	NaN	NaN	NaN	NaN	NaN	NaN	NaN	NaN	NaN	NaN	NaN	NaN	NaN	NaN	NaN	NaN	NaN	NaN	NaN	NaN	NaN	NaN	NaN	NaN
NaN	NaN	22.2775	NaN	NaN	21.4624	NaN	NaN	NaN	NaN	NaN	NaN	NaN	NaN	NaN	NaN	NaN	NaN	NaN	NaN	NaN	NaN	NaN	NaN	23.4891	23.3865	22.2778	NaN	22.591	22.0841	NaN	NaN	NaN	NaN	NaN	NaN	NaN	NaN	NaN	NaN	NaN	NaN	NaN	NaN	NaN	NaN	NaN	NaN	NaN	NaN
NaN	NaN	24.3859	NaN	NaN	21.7971	NaN	NaN	NaN	NaN	NaN	NaN	NaN	NaN	NaN	NaN	NaN	NaN	NaN	NaN	NaN	NaN	NaN	NaN	NaN	NaN	NaN	NaN	NaN	NaN	NaN	NaN	NaN	NaN	NaN	NaN	NaN	NaN	NaN	NaN	NaN	NaN	NaN	NaN	NaN	NaN	NaN	NaN	NaN	NaN
25.728	25.1455	25.7308	22.8852	24.7116	24.9334	NaN	NaN	NaN	NaN	NaN	NaN	22.9854	21.3919	23.003	22.7357	21.2555	22.4902	NaN	NaN	NaN	NaN	NaN	NaN	NaN	NaN	NaN	NaN	NaN	NaN	21.9361	21.6475	21.4912	23.0318	22.2766	21.8518	NaN	21.1253	21.5422	NaN	22.4399	23.7482	NaN	NaN	NaN	NaN	NaN	NaN	NaN	NaN
25.1649	25.5591	26.3648	24.5764	25.4284	26.0035	NaN	NaN	NaN	NaN	NaN	NaN	NaN	NaN	NaN	NaN	NaN	NaN	NaN	NaN	NaN	NaN	NaN	NaN	NaN	NaN	NaN	NaN	NaN	NaN	NaN	NaN	NaN	NaN	NaN	NaN	NaN	NaN	NaN	NaN	NaN	NaN	NaN	NaN	NaN	NaN	NaN	NaN	NaN	NaN
NaN	NaN	NaN	21.8243	NaN	NaN	NaN	21.5497	NaN	NaN	NaN	NaN	NaN	NaN	NaN	NaN	NaN	NaN	NaN	NaN	NaN	NaN	NaN	NaN	23.1176	23.5379	23.5609	22.8961	23.3551	23.7569	NaN	NaN	NaN	NaN	NaN	NaN	NaN	NaN	NaN	NaN	NaN	NaN	NaN	NaN	21.776	NaN	NaN	21.8698	NaN	NaN
NaN	NaN	NaN	NaN	NaN	NaN	NaN	NaN	NaN	NaN	NaN	NaN	NaN	NaN	NaN	NaN	NaN	NaN	NaN	NaN	NaN	NaN	NaN	NaN	23.1103	23.1525	NaN	NaN	NaN	NaN	NaN	NaN	NaN	NaN	NaN	NaN	NaN	NaN	NaN	NaN	NaN	NaN	NaN	NaN	NaN	NaN	NaN	NaN	NaN	NaN
22.5488	21.6176	23.6184	22.5799	21.1	21.9931	NaN	NaN	NaN	NaN	NaN	NaN	NaN	NaN	22.892	NaN	NaN	22.734	NaN	NaN	NaN	NaN	NaN	NaN	27.6882	27.7215	27.2632	26.3785	26.5294	26.6893	20.3943	NaN	NaN	23.0646	NaN	NaN	NaN	NaN	NaN	NaN	NaN	NaN	23.3907	NaN	NaN	NaN	NaN	NaN	NaN	NaN
NaN	NaN	NaN	NaN	NaN	NaN	NaN	NaN	NaN	NaN	NaN	NaN	NaN	NaN	NaN	NaN	NaN	NaN	NaN	NaN	NaN	NaN	NaN	NaN	NaN	NaN	NaN	NaN	NaN	NaN	NaN	NaN	NaN	NaN	NaN	NaN	NaN	NaN	NaN	NaN	NaN	NaN	NaN	NaN	NaN	NaN	NaN	NaN	NaN	NaN
NaN	NaN	NaN	NaN	NaN	NaN	NaN	NaN	NaN	NaN	NaN	NaN	NaN	NaN	NaN	NaN	NaN	NaN	NaN	NaN	NaN	NaN	NaN	NaN	22.7369	23.041	22.6193	22.2015	22.3746	22.4082	NaN	NaN	NaN	NaN	NaN	NaN	NaN	NaN	NaN	NaN	NaN	NaN	21.805	NaN	22.1007	20.8823	NaN	22.0048	NaN	NaN
22.9568	23.9772	23.8646	22.5199	23.6594	23.4297	NaN	NaN	NaN	NaN	NaN	NaN	20.4489	NaN	21.3106	20.3283	NaN	20.8735	NaN	NaN	NaN	NaN	NaN	NaN	NaN	NaN	NaN	NaN	NaN	NaN	NaN	NaN	NaN	NaN	NaN	NaN	NaN	21.4341	22.3745	NaN	22.1918	22.5617	NaN	NaN	NaN	NaN	NaN	NaN	NaN	NaN
23.5738	22.1344	24.087	23.5539	23.5356	24.4178	NaN	NaN	NaN	NaN	NaN	NaN	21.6427	19.1927	20.7965	23.3321	21.2448	21.7726	NaN	NaN	NaN	NaN	NaN	NaN	23.6023	23.167	23.8396	24.2293	24.663	24.9157	NaN	NaN	NaN	NaN	21.2757	21.6546	NaN	NaN	NaN	NaN	NaN	22.5817	NaN	NaN	NaN	NaN	NaN	NaN	NaN	NaN
NaN	NaN	23.5799	NaN	NaN	23.618	NaN	NaN	NaN	NaN	NaN	NaN	NaN	NaN	NaN	NaN	NaN	NaN	NaN	NaN	NaN	NaN	NaN	NaN	NaN	NaN	NaN	NaN	NaN	NaN	NaN	NaN	NaN	NaN	NaN	NaN	NaN	NaN	NaN	NaN	NaN	NaN	NaN	NaN	NaN	NaN	NaN	NaN	NaN	NaN
NaN	NaN	NaN	NaN	NaN	NaN	NaN	NaN	NaN	NaN	NaN	NaN	NaN	NaN	NaN	NaN	NaN	NaN	NaN	NaN	NaN	NaN	NaN	NaN	NaN	NaN	NaN	NaN	NaN	NaN	NaN	NaN	NaN	NaN	NaN	NaN	NaN	NaN	NaN	NaN	NaN	NaN	NaN	NaN	NaN	NaN	NaN	NaN	NaN	NaN
NaN	NaN	NaN	NaN	NaN	NaN	NaN	NaN	NaN	NaN	NaN	NaN	NaN	NaN	NaN	NaN	NaN	NaN	NaN	NaN	NaN	NaN	NaN	NaN	NaN	NaN	NaN	NaN	NaN	NaN	NaN	NaN	NaN	NaN	NaN	NaN	NaN	NaN	NaN	NaN	NaN	NaN	23.0581	NaN	23.2445	NaN	NaN	NaN	NaN	NaN
22.121	21.6134	22.3276	22.1111	21.7758	21.7825	NaN	NaN	NaN	NaN	NaN	NaN	21.5822	NaN	21.4901	21.798	NaN	20.6225	NaN	NaN	NaN	NaN	NaN	NaN	NaN	NaN	NaN	NaN	NaN	NaN	NaN	NaN	NaN	NaN	NaN	NaN	NaN	19.7048	NaN	NaN	21.1866	NaN	NaN	NaN	NaN	NaN	NaN	NaN	NaN	NaN
NaN	NaN	NaN	NaN	NaN	NaN	NaN	NaN	NaN	NaN	NaN	NaN	NaN	NaN	NaN	NaN	NaN	NaN	NaN	NaN	NaN	NaN	NaN	NaN	NaN	NaN	NaN	NaN	NaN	NaN	NaN	NaN	NaN	NaN	NaN	NaN	NaN	NaN	NaN	NaN	NaN	NaN	NaN	NaN	NaN	NaN	NaN	NaN	NaN	NaN
23.7176	24.0803	25.3502	23.4367	24.3627	23.8656	NaN	NaN	NaN	NaN	NaN	NaN	23.8662	NaN	21.2209	23.7863	NaN	NaN	NaN	NaN	NaN	NaN	NaN	NaN	NaN	NaN	NaN	NaN	NaN	NaN	NaN	NaN	NaN	NaN	NaN	NaN	NaN	21.2919	NaN	NaN	22.091	NaN	NaN	NaN	NaN	NaN	NaN	NaN	NaN	NaN
22.6686	21.2483	21.5833	21.6192	21.7134	22.0679	NaN	NaN	NaN	NaN	NaN	NaN	NaN	NaN	NaN	NaN	NaN	NaN	NaN	NaN	NaN	NaN	NaN	NaN	NaN	NaN	NaN	NaN	NaN	NaN	NaN	NaN	NaN	NaN	NaN	NaN	NaN	NaN	NaN	NaN	NaN	NaN	NaN	NaN	NaN	NaN	NaN	NaN	NaN	NaN
31.5946	30.7664	30.6069	30.7248	30.0847	30.5099	29.8371	30.0554	30.9921	30.6727	29.2998	30.414	30.8731	29.977	31.0716	28.995	29.5015	32.2463	29.8355	29.8268	30.3965	29.3077	29.3921	30.426	31.1011	33.4562	28.0466	30.483	31.3602	30.5174	30.1635	31.5227	29.8498	31.6109	30.6745	30.6521	31.1192	30.7206	31.621	28.9825	30.3099	31.2043	29.0443	29.6268	29.8774	29.1657	29.1302	30.4387	30.9041	29.2559
29.0416	28.4028	28.5352	28.7947	27.9231	28.4506	28.6008	27.6699	28.3667	28.6191	27.6359	28.3446	27.4915	28.5844	29.5001	29.2604	28.1711	30.8293	26.4269	28.7782	28.8823	27.1684	28.6412	28.9912	28.6394	29.9022	26.1035	29.0354	31.0847	27.8388	28.7102	28.1566	27.0153	28.8169	28.7998	28.6983	30.705	28.5697	30.1414	27.9459	28.8344	29.0102	27.8395	30.0928	27.6285	28.265	28.1696	27.7996	29.6837	26.7182
NaN	NaN	NaN	NaN	NaN	NaN	NaN	NaN	NaN	NaN	NaN	NaN	NaN	NaN	NaN	NaN	NaN	NaN	NaN	NaN	NaN	NaN	NaN	NaN	NaN	NaN	NaN	NaN	NaN	NaN	NaN	NaN	NaN	NaN	NaN	NaN	NaN	NaN	NaN	NaN	NaN	NaN	NaN	NaN	NaN	NaN	NaN	NaN	NaN	NaN
27.2474	27.0668	27.8873	26.7956	26.8507	27.7451	NaN	NaN	NaN	NaN	NaN	NaN	25.458	21.5971	24.9609	24.8499	21.5233	24.3872	NaN	NaN	NaN	NaN	NaN	NaN	NaN	NaN	NaN	NaN	NaN	NaN	22.3151	23.2681	22.7798	23.1584	24.115	22.6047	22.2998	24.282	24.3724	23.1793	25.2401	25.5191	NaN	NaN	NaN	NaN	NaN	NaN	NaN	NaN
NaN	NaN	NaN	NaN	NaN	21.5665	NaN	NaN	NaN	NaN	20.4486	21.2647	NaN	NaN	NaN	NaN	NaN	NaN	NaN	NaN	NaN	NaN	NaN	NaN	NaN	NaN	NaN	NaN	NaN	NaN	NaN	NaN	NaN	NaN	NaN	NaN	NaN	NaN	NaN	NaN	NaN	NaN	NaN	NaN	NaN	NaN	NaN	NaN	NaN	NaN
NaN	NaN	NaN	NaN	NaN	NaN	NaN	NaN	NaN	NaN	NaN	NaN	NaN	NaN	NaN	NaN	NaN	NaN	NaN	NaN	NaN	NaN	NaN	NaN	NaN	23.0965	NaN	NaN	22.8542	NaN	NaN	NaN	NaN	NaN	NaN	NaN	NaN	NaN	NaN	NaN	NaN	NaN	NaN	NaN	NaN	NaN	NaN	NaN	NaN	NaN
25.2176	25.2477	26.1143	24.6814	25.0662	26.0016	NaN	NaN	NaN	NaN	NaN	NaN	22.974	NaN	22.9009	22.8105	22.4145	22.7226	NaN	NaN	NaN	NaN	NaN	NaN	NaN	NaN	NaN	NaN	NaN	NaN	NaN	NaN	NaN	NaN	NaN	NaN	NaN	NaN	22.7715	NaN	21.9935	23.7012	NaN	NaN	NaN	NaN	NaN	NaN	NaN	NaN
24.4873	25.1141	24.4862	24.2224	24.8483	24.3877	NaN	NaN	NaN	NaN	NaN	NaN	21.417	NaN	21.7509	20.8046	NaN	21.4458	NaN	NaN	NaN	NaN	NaN	NaN	NaN	NaN	NaN	NaN	NaN	NaN	NaN	21.0233	NaN	NaN	20.6265	NaN	NaN	NaN	NaN	NaN	NaN	NaN	NaN	NaN	NaN	NaN	NaN	NaN	NaN	NaN
NaN	NaN	NaN	NaN	NaN	NaN	NaN	NaN	NaN	NaN	NaN	NaN	NaN	NaN	NaN	NaN	NaN	NaN	NaN	NaN	NaN	NaN	NaN	NaN	NaN	NaN	NaN	NaN	NaN	NaN	NaN	NaN	NaN	NaN	NaN	NaN	NaN	NaN	NaN	NaN	NaN	NaN	NaN	NaN	NaN	NaN	NaN	NaN	NaN	NaN
NaN	NaN	NaN	NaN	NaN	NaN	21.9901	21.9431	22.4008	21.6401	21.8342	22.5864	NaN	NaN	NaN	NaN	NaN	NaN	NaN	NaN	NaN	NaN	NaN	NaN	22.1015	24.143	22.2876	21.7948	23.7576	22.3394	NaN	NaN	NaN	NaN	NaN	NaN	NaN	NaN	NaN	NaN	NaN	NaN	NaN	NaN	NaN	NaN	NaN	NaN	21.298	NaN
23.1093	23.2911	23.8522	21.8176	23.1138	23.6772	NaN	NaN	NaN	NaN	NaN	NaN	NaN	NaN	NaN	NaN	NaN	NaN	NaN	NaN	NaN	NaN	NaN	NaN	NaN	NaN	NaN	NaN	NaN	NaN	NaN	NaN	NaN	NaN	NaN	NaN	NaN	NaN	NaN	NaN	NaN	NaN	NaN	NaN	NaN	NaN	NaN	NaN	NaN	NaN
24.4113	24.1455	24.7286	23.7988	24.1586	24.2258	NaN	NaN	NaN	NaN	NaN	NaN	22.0693	NaN	NaN	21.698	NaN	NaN	NaN	NaN	NaN	NaN	NaN	NaN	NaN	NaN	NaN	NaN	NaN	NaN	21.7026	21.47	NaN	22.2936	23.1564	NaN	21.7316	21.797	21.8634	23.1036	22.4916	22.627	NaN	NaN	NaN	NaN	NaN	NaN	NaN	NaN
NaN	NaN	NaN	NaN	NaN	NaN	NaN	NaN	NaN	NaN	NaN	NaN	NaN	NaN	NaN	NaN	NaN	NaN	NaN	NaN	NaN	NaN	NaN	NaN	22.7926	24.4687	21.9965	22.0055	24.4335	21.7214	NaN	NaN	NaN	NaN	NaN	NaN	NaN	NaN	NaN	NaN	NaN	NaN	NaN	NaN	NaN	NaN	NaN	NaN	NaN	NaN
NaN	NaN	NaN	NaN	NaN	NaN	NaN	NaN	NaN	NaN	NaN	NaN	NaN	NaN	NaN	NaN	NaN	NaN	NaN	NaN	NaN	NaN	NaN	NaN	NaN	NaN	NaN	NaN	NaN	NaN	NaN	NaN	NaN	NaN	NaN	NaN	NaN	NaN	NaN	NaN	NaN	NaN	NaN	NaN	NaN	NaN	NaN	NaN	NaN	NaN
NaN	NaN	NaN	NaN	NaN	NaN	NaN	NaN	NaN	NaN	NaN	NaN	NaN	NaN	NaN	NaN	NaN	NaN	NaN	NaN	NaN	NaN	NaN	NaN	NaN	21.0326	NaN	NaN	NaN	NaN	NaN	NaN	NaN	NaN	NaN	NaN	NaN	NaN	NaN	NaN	NaN	NaN	NaN	NaN	NaN	NaN	NaN	NaN	NaN	NaN
NaN	NaN	NaN	NaN	NaN	NaN	23.8159	22.9187	24.6268	23.6345	22.5631	24.518	NaN	NaN	NaN	NaN	NaN	NaN	NaN	NaN	NaN	NaN	NaN	NaN	NaN	NaN	NaN	NaN	NaN	NaN	NaN	NaN	NaN	NaN	NaN	NaN	NaN	NaN	NaN	NaN	NaN	NaN	NaN	NaN	NaN	NaN	NaN	NaN	NaN	19.8897
27.9825	28.1622	28.3751	27.5284	27.9075	27.9447	24.9181	24.4264	25.1021	24.497	23.4241	24.6988	27.6982	26.1442	27.8901	27.2482	25.9531	27.5421	NaN	NaN	NaN	NaN	NaN	NaN	24.2716	23.9574	22.7334	23.8504	23.4324	22.4245	27.3108	26.958	26.9865	27.6024	27.5173	27.4501	27.6051	27.6038	27.5894	27.9111	28.2636	28.4512	NaN	NaN	21.6087	20.6364	21.0097	22.2293	24.0061	23.2996
22.1585	NaN	22.368	21.839	NaN	22.3144	NaN	NaN	NaN	NaN	NaN	NaN	20.198	NaN	19.4253	19.9794	NaN	19.8717	NaN	NaN	NaN	NaN	NaN	NaN	NaN	NaN	NaN	NaN	NaN	NaN	NaN	NaN	NaN	NaN	NaN	NaN	NaN	NaN	NaN	NaN	NaN	NaN	NaN	NaN	NaN	NaN	NaN	NaN	NaN	NaN
NaN	NaN	NaN	NaN	NaN	NaN	22.3355	22.7187	24.2735	21.6841	22.2786	23.4757	NaN	NaN	NaN	NaN	NaN	NaN	NaN	NaN	NaN	NaN	NaN	NaN	NaN	NaN	NaN	NaN	NaN	NaN	NaN	NaN	NaN	NaN	NaN	NaN	NaN	NaN	NaN	NaN	NaN	NaN	NaN	NaN	NaN	NaN	NaN	NaN	NaN	NaN
20.7664	20.0351	23.0059	20.9436	20.2028	22.0072	22.4726	23.913	23.1862	22.1668	22.7874	22.9856	NaN	NaN	NaN	NaN	NaN	NaN	NaN	NaN	NaN	NaN	NaN	NaN	NaN	NaN	NaN	NaN	NaN	NaN	NaN	NaN	NaN	NaN	NaN	NaN	NaN	NaN	NaN	NaN	NaN	NaN	NaN	NaN	NaN	NaN	NaN	NaN	21.9752	21.2961
NaN	NaN	NaN	NaN	NaN	NaN	NaN	20.8512	21.3165	NaN	20.5005	21.4402	NaN	NaN	NaN	NaN	NaN	NaN	NaN	NaN	NaN	NaN	NaN	NaN	NaN	NaN	NaN	NaN	NaN	NaN	NaN	NaN	NaN	NaN	NaN	NaN	NaN	NaN	NaN	NaN	NaN	NaN	NaN	NaN	NaN	NaN	NaN	NaN	21.6716	NaN
NaN	NaN	NaN	NaN	NaN	NaN	NaN	NaN	NaN	NaN	NaN	NaN	NaN	NaN	NaN	NaN	NaN	NaN	NaN	NaN	NaN	NaN	NaN	NaN	NaN	NaN	NaN	NaN	NaN	NaN	NaN	NaN	NaN	NaN	NaN	NaN	NaN	NaN	NaN	NaN	NaN	NaN	NaN	NaN	NaN	NaN	NaN	NaN	NaN	NaN
23.9331	25.0738	25.749	23.9338	24.1476	25.3209	NaN	NaN	NaN	NaN	NaN	NaN	22.1353	21.751	23.2115	21.6108	NaN	NaN	NaN	NaN	NaN	NaN	NaN	NaN	24.6727	25.2286	24.4953	NaN	22.2253	22.6804	24.5867	23.5629	23.1703	NaN	NaN	NaN	24.2612	23.555	22.4462	NaN	22.4681	NaN	24.1014	23.8436	22.7859	NaN	NaN	NaN	NaN	NaN
NaN	NaN	NaN	NaN	NaN	NaN	22.7449	NaN	22.7907	22.0224	NaN	22.7352	NaN	NaN	NaN	NaN	NaN	NaN	NaN	NaN	NaN	NaN	NaN	NaN	NaN	NaN	NaN	NaN	NaN	NaN	NaN	NaN	NaN	NaN	NaN	NaN	NaN	NaN	NaN	NaN	NaN	NaN	NaN	NaN	NaN	NaN	NaN	NaN	NaN	19.6234
20.9725	22.5975	23.3801	20.6357	20.9425	23.1526	NaN	NaN	NaN	NaN	NaN	NaN	NaN	NaN	NaN	NaN	NaN	NaN	NaN	NaN	NaN	NaN	NaN	NaN	NaN	NaN	NaN	NaN	NaN	NaN	NaN	NaN	NaN	NaN	NaN	NaN	NaN	NaN	NaN	NaN	NaN	NaN	NaN	NaN	NaN	NaN	NaN	NaN	NaN	NaN
23.107	NaN	23.0718	22.9207	19.0792	21.8496	NaN	NaN	NaN	NaN	NaN	NaN	NaN	NaN	NaN	NaN	NaN	NaN	NaN	NaN	NaN	NaN	NaN	NaN	NaN	NaN	NaN	NaN	NaN	NaN	NaN	NaN	NaN	NaN	NaN	NaN	NaN	19.0794	NaN	NaN	NaN	NaN	NaN	NaN	NaN	NaN	NaN	NaN	NaN	NaN
23.7721	NaN	24.0692	20.9508	NaN	22.238	NaN	NaN	NaN	NaN	NaN	NaN	NaN	NaN	NaN	NaN	NaN	NaN	NaN	NaN	NaN	NaN	NaN	NaN	NaN	NaN	NaN	NaN	NaN	NaN	NaN	NaN	NaN	NaN	NaN	NaN	NaN	NaN	NaN	NaN	NaN	NaN	NaN	NaN	NaN	NaN	NaN	NaN	NaN	NaN
NaN	NaN	NaN	NaN	NaN	NaN	NaN	NaN	NaN	NaN	NaN	NaN	NaN	NaN	NaN	NaN	NaN	NaN	NaN	NaN	NaN	NaN	NaN	NaN	NaN	NaN	NaN	NaN	NaN	NaN	NaN	NaN	NaN	NaN	NaN	NaN	NaN	NaN	NaN	NaN	NaN	NaN	NaN	NaN	NaN	NaN	NaN	NaN	NaN	NaN
27.9306	27.9501	28.1376	28.2217	27.6535	28.2827	21.7791	22.6307	22.6911	21.7427	21.9062	22.5188	24.557	23.7683	24.5371	23.3765	22.1968	23.5699	22.3705	23.7893	21.9146	21.9769	22.1709	21.092	30.1245	29.8955	29.4902	29.2639	29.3157	29.3648	25.7025	24.7209	24.1684	26.1848	21.1305	22.8766	25.6751	24.9274	24.7621	20.8672	22.6144	23.7915	27.6991	26.2384	26.5354	24.3042	23.5198	25.4149	NaN	20.8305
NaN	21.4661	23.4375	NaN	NaN	NaN	NaN	NaN	NaN	NaN	NaN	NaN	NaN	22.1033	23.0968	NaN	NaN	NaN	NaN	NaN	NaN	NaN	NaN	NaN	NaN	NaN	NaN	NaN	NaN	NaN	23.1331	23.1263	22.5974	NaN	NaN	NaN	22.3327	22.8268	NaN	NaN	NaN	NaN	NaN	21.9989	NaN	NaN	NaN	NaN	NaN	NaN
21.5898	NaN	22.3252	NaN	NaN	NaN	NaN	NaN	NaN	NaN	NaN	NaN	NaN	20.9252	22.7	NaN	NaN	NaN	NaN	NaN	NaN	NaN	NaN	NaN	NaN	NaN	NaN	NaN	NaN	NaN	23.1921	22.4709	22.6329	NaN	NaN	NaN	23.4936	21.2605	NaN	NaN	NaN	NaN	23.5028	23.3126	23.619	NaN	NaN	NaN	NaN	NaN
24.4418	26.077	25.3947	NaN	NaN	NaN	NaN	NaN	NaN	NaN	NaN	NaN	24.9237	24.6018	25.5259	NaN	NaN	NaN	22.2648	23.1121	23.3623	NaN	NaN	NaN	24.4778	23.2243	22.7132	NaN	NaN	NaN	25.996	24.8101	24.0399	NaN	NaN	NaN	24.7793	24.9622	NaN	NaN	NaN	NaN	25.6954	25.837	25.716	NaN	NaN	NaN	NaN	NaN
NaN	22.03	23.2558	NaN	NaN	NaN	NaN	NaN	NaN	NaN	NaN	NaN	NaN	21.174	21.7829	NaN	NaN	NaN	NaN	NaN	NaN	NaN	NaN	NaN	22.1454	NaN	NaN	NaN	NaN	NaN	21.9182	21.7019	NaN	NaN	NaN	NaN	NaN	21.7805	NaN	NaN	NaN	NaN	23.4261	22.0737	23.6214	NaN	NaN	NaN	NaN	NaN
NaN	NaN	NaN	NaN	NaN	NaN	NaN	NaN	NaN	NaN	NaN	NaN	NaN	NaN	NaN	NaN	NaN	NaN	NaN	NaN	NaN	NaN	NaN	NaN	23.5885	25.3183	25.1107	24.0438	25.2604	25.5556	NaN	NaN	NaN	NaN	NaN	NaN	NaN	NaN	NaN	NaN	NaN	NaN	NaN	NaN	NaN	NaN	NaN	NaN	NaN	NaN
NaN	NaN	NaN	NaN	NaN	NaN	25.511	25.4741	25.8069	25.1364	25.1621	25.7412	NaN	NaN	NaN	NaN	NaN	NaN	NaN	NaN	NaN	NaN	NaN	NaN	26.9516	26.7484	26.801	26.5294	26.4048	26.6235	NaN	NaN	NaN	NaN	NaN	NaN	NaN	NaN	NaN	NaN	NaN	NaN	22.4727	NaN	21.5878	23.0439	NaN	24.1944	23.4778	21.7722
NaN	NaN	NaN	NaN	NaN	NaN	NaN	NaN	NaN	NaN	NaN	NaN	NaN	NaN	NaN	NaN	NaN	NaN	NaN	NaN	NaN	NaN	NaN	NaN	25.6318	24.9148	24.7414	25.3966	25.1696	24.7128	NaN	NaN	NaN	NaN	NaN	NaN	NaN	NaN	NaN	NaN	NaN	NaN	NaN	NaN	NaN	NaN	NaN	NaN	NaN	NaN
NaN	NaN	NaN	NaN	NaN	NaN	24.7898	24.7106	24.6636	24.9093	24.2674	24.9897	NaN	NaN	22.4739	NaN	NaN	22.6197	NaN	NaN	NaN	NaN	NaN	NaN	27.3326	27.0833	26.8154	26.7364	27.2361	26.7191	NaN	NaN	NaN	NaN	NaN	NaN	NaN	NaN	NaN	NaN	NaN	NaN	NaN	NaN	NaN	NaN	NaN	NaN	NaN	22.3896
NaN	NaN	NaN	NaN	NaN	NaN	21.7889	21.6029	22.7474	21.0316	21.2521	22.8179	NaN	NaN	20.8539	NaN	NaN	20.9258	NaN	NaN	NaN	NaN	NaN	NaN	25.1839	24.7019	24.8722	24.8868	25.1946	24.954	NaN	NaN	NaN	NaN	NaN	NaN	NaN	NaN	NaN	NaN	NaN	NaN	NaN	NaN	NaN	NaN	NaN	NaN	NaN	NaN
NaN	NaN	22.3145	24.3236	NaN	24.45	NaN	NaN	NaN	NaN	NaN	NaN	NaN	NaN	NaN	NaN	NaN	NaN	NaN	NaN	NaN	NaN	NaN	NaN	NaN	NaN	NaN	NaN	NaN	NaN	NaN	NaN	NaN	NaN	NaN	NaN	NaN	26.0964	NaN	NaN	NaN	NaN	NaN	NaN	NaN	NaN	NaN	NaN	NaN	NaN
29.108	30.1232	30.0615	NaN	NaN	NaN	31.9553	31.7384	31.853	NaN	NaN	NaN	30.3302	30.0953	30.5599	NaN	NaN	NaN	25.8945	27.3157	27.3131	NaN	NaN	NaN	25.8253	25.519	25.5896	NaN	NaN	NaN	31.101	30.8533	30.89	NaN	NaN	NaN	30.5428	30.4025	29.9217	NaN	NaN	NaN	27.3864	27.3785	27.433	NaN	NaN	NaN	32.3137	31.904
23.278	22.6534	23.8715	23.4768	24.0952	23.4303	NaN	NaN	NaN	NaN	NaN	NaN	NaN	NaN	NaN	NaN	NaN	NaN	NaN	NaN	NaN	NaN	NaN	NaN	19.5211	NaN	NaN	NaN	NaN	NaN	NaN	NaN	21.6257	NaN	NaN	21.4198	20.4805	NaN	NaN	NaN	NaN	NaN	NaN	NaN	21.3046	NaN	NaN	20.6017	NaN	NaN
NaN	21.1281	NaN	NaN	21.6183	NaN	NaN	NaN	NaN	NaN	NaN	NaN	NaN	NaN	NaN	NaN	NaN	NaN	NaN	NaN	NaN	NaN	NaN	NaN	NaN	NaN	NaN	NaN	NaN	NaN	NaN	NaN	NaN	NaN	NaN	NaN	NaN	NaN	NaN	NaN	NaN	NaN	NaN	NaN	NaN	NaN	NaN	NaN	NaN	NaN
22.9437	23.9397	23.5679	22.6405	22.8779	22.8746	NaN	NaN	NaN	NaN	NaN	NaN	NaN	NaN	22.0499	NaN	NaN	NaN	NaN	NaN	NaN	NaN	NaN	NaN	24.0527	24.6472	24.9882	22.6952	22.1039	24.2361	22.5933	NaN	23.3393	NaN	NaN	NaN	NaN	22.0529	22.1537	NaN	NaN	NaN	24.3269	24.4687	23.6824	NaN	NaN	NaN	NaN	NaN
26.9243	26.9496	26.7892	25.9201	26.4214	25.7914	25.6645	25.1784	25.3201	24.423	24.0012	25.2667	24.9244	24.5349	24.8392	22.5592	21.556	22.7149	NaN	NaN	22.459	NaN	NaN	21.5554	27.2832	27.0776	26.3073	24.4083	24.509	24.3465	25.574	24.6393	24.545	23.0789	20.9945	22.3033	25.2586	26.8158	24.7347	22.7356	23.5342	22.9586	26.264	25.8591	26.1867	20.0203	NaN	20.7662	24.6068	22.7551
NaN	NaN	21.1597	NaN	NaN	20.4652	20.6113	20.3907	NaN	20.051	19.7106	NaN	NaN	NaN	NaN	NaN	NaN	NaN	NaN	NaN	NaN	NaN	NaN	NaN	NaN	NaN	NaN	NaN	NaN	NaN	NaN	NaN	NaN	NaN	NaN	NaN	NaN	NaN	NaN	NaN	NaN	NaN	NaN	NaN	NaN	NaN	NaN	NaN	NaN	NaN
21.7112	23.3863	23.7451	23.7244	24.4982	23.3766	22.3994	NaN	21.8709	21.1127	NaN	21.4003	NaN	NaN	NaN	NaN	NaN	NaN	NaN	NaN	NaN	NaN	NaN	NaN	23.9914	23.0316	24.2216	22.7783	22.0857	23.8965	NaN	NaN	NaN	NaN	NaN	NaN	NaN	NaN	NaN	NaN	NaN	NaN	NaN	NaN	NaN	NaN	NaN	NaN	NaN	NaN
NaN	NaN	NaN	NaN	NaN	NaN	NaN	NaN	NaN	NaN	NaN	NaN	NaN	NaN	NaN	NaN	NaN	NaN	NaN	NaN	NaN	30.611	NaN	NaN	NaN	NaN	NaN	NaN	NaN	NaN	NaN	NaN	NaN	NaN	NaN	NaN	NaN	NaN	NaN	NaN	NaN	NaN	NaN	NaN	NaN	NaN	NaN	NaN	NaN	NaN
22.2521	20.8607	24.5226	21.3121	19.5585	23.083	NaN	NaN	NaN	NaN	NaN	NaN	21.4226	NaN	21.6646	NaN	NaN	NaN	NaN	NaN	NaN	NaN	NaN	NaN	NaN	21.6388	20.7179	NaN	NaN	NaN	NaN	NaN	NaN	NaN	NaN	NaN	NaN	22.2297	20.9213	NaN	NaN	NaN	NaN	NaN	NaN	NaN	NaN	NaN	NaN	NaN
NaN	NaN	NaN	NaN	NaN	NaN	NaN	NaN	23.7043	NaN	NaN	NaN	NaN	NaN	NaN	NaN	NaN	NaN	NaN	20.6325	NaN	NaN	22.8265	NaN	NaN	NaN	NaN	NaN	NaN	NaN	NaN	NaN	NaN	NaN	NaN	NaN	NaN	NaN	NaN	NaN	NaN	NaN	NaN	NaN	NaN	NaN	NaN	NaN	NaN	NaN
24.2982	23.9537	25.6312	23.7006	24.3487	24.9291	NaN	NaN	20.9727	NaN	NaN	NaN	NaN	NaN	NaN	NaN	NaN	NaN	NaN	NaN	NaN	NaN	NaN	NaN	NaN	NaN	NaN	NaN	NaN	NaN	NaN	NaN	NaN	NaN	NaN	NaN	NaN	NaN	NaN	NaN	NaN	NaN	NaN	NaN	NaN	NaN	NaN	NaN	NaN	NaN
21.002	NaN	21.8233	NaN	NaN	19.6929	NaN	NaN	NaN	NaN	NaN	NaN	NaN	20.913	21.0214	NaN	NaN	NaN	NaN	NaN	NaN	NaN	NaN	NaN	NaN	NaN	NaN	NaN	NaN	NaN	22.1964	NaN	NaN	NaN	NaN	NaN	NaN	NaN	NaN	NaN	NaN	NaN	NaN	20.628	21.3712	NaN	NaN	NaN	NaN	NaN
NaN	NaN	NaN	NaN	NaN	NaN	NaN	NaN	NaN	NaN	NaN	NaN	NaN	NaN	NaN	NaN	NaN	24.4286	NaN	NaN	NaN	NaN	NaN	NaN	NaN	24.0699	NaN	NaN	NaN	NaN	NaN	NaN	NaN	NaN	NaN	NaN	22.9704	NaN	NaN	NaN	NaN	NaN	NaN	NaN	NaN	NaN	NaN	NaN	NaN	NaN
NaN	NaN	NaN	NaN	NaN	NaN	NaN	NaN	22.9175	NaN	NaN	NaN	NaN	NaN	NaN	NaN	NaN	NaN	NaN	NaN	NaN	NaN	NaN	NaN	NaN	NaN	NaN	NaN	NaN	NaN	NaN	NaN	NaN	NaN	NaN	NaN	NaN	NaN	NaN	NaN	NaN	NaN	NaN	NaN	NaN	NaN	NaN	NaN	23.9282	23.245
NaN	NaN	NaN	NaN	NaN	NaN	24.6322	23.9728	25.2426	23.9577	23.4149	25.2532	NaN	NaN	NaN	NaN	NaN	NaN	NaN	NaN	NaN	NaN	NaN	NaN	NaN	NaN	NaN	NaN	NaN	NaN	NaN	NaN	NaN	NaN	NaN	NaN	NaN	NaN	NaN	NaN	NaN	NaN	NaN	NaN	NaN	NaN	NaN	NaN	NaN	19.1874
25.3292	25.6601	25.7842	25.0555	25.4112	25.4732	NaN	NaN	NaN	NaN	NaN	NaN	NaN	NaN	NaN	NaN	NaN	NaN	NaN	NaN	NaN	NaN	NaN	NaN	NaN	NaN	NaN	NaN	NaN	NaN	23.1451	NaN	NaN	22.9251	NaN	NaN	NaN	23.4003	NaN	NaN	23.6388	NaN	NaN	NaN	NaN	NaN	NaN	NaN	NaN	NaN
NaN	NaN	NaN	NaN	NaN	NaN	NaN	20.3041	20.6707	NaN	NaN	19.9336	NaN	NaN	NaN	NaN	NaN	NaN	NaN	NaN	NaN	NaN	NaN	NaN	NaN	NaN	NaN	NaN	NaN	NaN	NaN	NaN	NaN	NaN	NaN	NaN	NaN	NaN	NaN	NaN	NaN	NaN	22.5974	21.5742	NaN	21.8793	20.619	NaN	19.352	18.8853
NaN	NaN	NaN	NaN	NaN	NaN	NaN	NaN	NaN	NaN	NaN	NaN	NaN	NaN	NaN	NaN	NaN	NaN	NaN	NaN	NaN	NaN	NaN	NaN	NaN	21.3642	NaN	NaN	21.7874	NaN	NaN	NaN	NaN	NaN	NaN	NaN	NaN	NaN	NaN	NaN	NaN	NaN	NaN	NaN	NaN	NaN	NaN	NaN	NaN	NaN
NaN	NaN	NaN	NaN	NaN	NaN	21.4182	NaN	NaN	21.6489	NaN	NaN	NaN	NaN	NaN	NaN	NaN	24.2757	NaN	NaN	NaN	NaN	NaN	NaN	NaN	23.6891	NaN	NaN	23.2939	NaN	NaN	NaN	NaN	NaN	NaN	NaN	21.3116	NaN	22.4008	NaN	NaN	22.4487	NaN	NaN	NaN	NaN	NaN	NaN	NaN	NaN
NaN	NaN	NaN	NaN	NaN	NaN	NaN	NaN	NaN	NaN	NaN	NaN	NaN	NaN	NaN	NaN	NaN	NaN	NaN	NaN	NaN	NaN	NaN	NaN	NaN	NaN	NaN	NaN	NaN	NaN	NaN	NaN	NaN	NaN	NaN	NaN	NaN	NaN	NaN	NaN	NaN	NaN	NaN	NaN	NaN	NaN	NaN	NaN	NaN	NaN
24.6596	25.1752	24.0069	24.1473	24.9858	23.7391	NaN	NaN	NaN	NaN	NaN	NaN	21.5872	NaN	NaN	22.6948	NaN	NaN	NaN	NaN	NaN	NaN	NaN	NaN	NaN	NaN	NaN	NaN	NaN	NaN	NaN	NaN	NaN	NaN	21.847	NaN	NaN	21.781	20.5139	21.9888	21.9336	21.4914	NaN	NaN	NaN	NaN	NaN	NaN	NaN	NaN
23.4841	24.7442	23.622	23.1992	23.4779	23.4685	NaN	NaN	NaN	NaN	NaN	NaN	NaN	NaN	NaN	NaN	NaN	NaN	NaN	NaN	NaN	NaN	NaN	NaN	NaN	NaN	NaN	NaN	NaN	NaN	NaN	NaN	NaN	NaN	NaN	NaN	NaN	NaN	NaN	NaN	NaN	NaN	NaN	NaN	NaN	NaN	NaN	NaN	NaN	NaN
28.9579	29.852	29.8843	28.8894	29.5349	29.3649	30.0041	28.8885	29.9503	29.246	28.3505	29.6055	22.1509	NaN	22.489	23.0037	NaN	21.8325	NaN	NaN	NaN	NaN	NaN	NaN	NaN	NaN	NaN	NaN	NaN	NaN	NaN	NaN	NaN	NaN	NaN	NaN	NaN	25.7394	NaN	NaN	21.4561	22.5773	NaN	NaN	NaN	NaN	NaN	NaN	28.6728	27.247
NaN	NaN	NaN	NaN	NaN	NaN	24.2557	25.1542	25.2895	23.1673	24.2264	25.0906	NaN	NaN	NaN	NaN	NaN	NaN	NaN	NaN	NaN	NaN	NaN	NaN	NaN	NaN	NaN	NaN	NaN	NaN	NaN	NaN	NaN	NaN	NaN	NaN	NaN	NaN	NaN	NaN	NaN	NaN	NaN	NaN	NaN	NaN	NaN	NaN	NaN	NaN
NaN	NaN	NaN	NaN	NaN	NaN	NaN	NaN	NaN	NaN	NaN	NaN	NaN	NaN	NaN	NaN	NaN	NaN	NaN	NaN	NaN	NaN	NaN	NaN	NaN	NaN	NaN	NaN	NaN	NaN	NaN	NaN	NaN	NaN	NaN	NaN	NaN	NaN	NaN	NaN	NaN	NaN	NaN	NaN	NaN	NaN	NaN	NaN	NaN	NaN
NaN	NaN	NaN	NaN	NaN	NaN	23.3362	22.4734	24.6838	22.857	22.2444	25.2721	NaN	NaN	NaN	NaN	NaN	NaN	NaN	NaN	NaN	NaN	NaN	NaN	NaN	NaN	NaN	NaN	NaN	NaN	NaN	NaN	NaN	NaN	NaN	NaN	NaN	NaN	NaN	NaN	NaN	NaN	NaN	NaN	NaN	NaN	NaN	NaN	23.5598	23.3589
NaN	NaN	NaN	NaN	NaN	NaN	NaN	NaN	NaN	NaN	NaN	NaN	NaN	NaN	NaN	NaN	NaN	NaN	NaN	NaN	NaN	NaN	NaN	NaN	23.1921	22.2046	NaN	NaN	21.4999	NaN	NaN	NaN	NaN	NaN	NaN	NaN	NaN	NaN	NaN	NaN	NaN	NaN	NaN	NaN	NaN	NaN	NaN	NaN	NaN	NaN
23.4737	23.4274	24.2956	22.6025	23.0543	24.0635	NaN	NaN	NaN	NaN	NaN	NaN	NaN	NaN	NaN	NaN	NaN	NaN	NaN	NaN	NaN	NaN	NaN	NaN	NaN	NaN	NaN	NaN	NaN	NaN	NaN	NaN	NaN	NaN	NaN	NaN	NaN	NaN	NaN	NaN	NaN	NaN	NaN	NaN	NaN	NaN	NaN	NaN	NaN	NaN
23.2123	24.5049	24.1021	23.2448	23.6447	23.8457	NaN	NaN	NaN	NaN	NaN	NaN	23.1418	21.5503	NaN	20.9251	NaN	NaN	NaN	NaN	NaN	NaN	NaN	NaN	NaN	22.3083	NaN	NaN	NaN	NaN	23.3156	NaN	NaN	21.9481	NaN	NaN	NaN	22.8825	NaN	NaN	NaN	NaN	NaN	NaN	NaN	NaN	NaN	NaN	NaN	NaN
21.6431	22.0424	22.2735	21.8406	21.8618	21.5713	NaN	NaN	NaN	NaN	NaN	NaN	NaN	NaN	NaN	NaN	NaN	NaN	NaN	NaN	NaN	NaN	NaN	NaN	NaN	NaN	NaN	NaN	NaN	NaN	NaN	NaN	NaN	NaN	NaN	NaN	NaN	NaN	NaN	NaN	NaN	NaN	NaN	NaN	NaN	NaN	NaN	NaN	NaN	NaN
NaN	NaN	NaN	NaN	NaN	NaN	NaN	NaN	NaN	NaN	NaN	NaN	NaN	NaN	NaN	NaN	NaN	NaN	NaN	NaN	NaN	NaN	NaN	NaN	NaN	NaN	NaN	NaN	NaN	NaN	NaN	NaN	NaN	NaN	NaN	NaN	NaN	NaN	NaN	NaN	NaN	NaN	NaN	NaN	NaN	NaN	NaN	NaN	NaN	NaN
NaN	NaN	NaN	NaN	NaN	NaN	17.8627	NaN	NaN	18.2691	NaN	NaN	NaN	NaN	NaN	NaN	NaN	NaN	NaN	NaN	NaN	NaN	NaN	NaN	NaN	NaN	NaN	NaN	NaN	NaN	NaN	NaN	NaN	NaN	NaN	NaN	NaN	NaN	NaN	NaN	NaN	NaN	NaN	NaN	NaN	NaN	NaN	NaN	NaN	NaN
NaN	NaN	NaN	NaN	NaN	NaN	NaN	NaN	20.9178	NaN	NaN	NaN	NaN	NaN	21.456	NaN	NaN	23.1479	NaN	21.2802	NaN	NaN	21.0748	NaN	NaN	NaN	NaN	NaN	NaN	NaN	NaN	NaN	NaN	NaN	NaN	NaN	NaN	NaN	24.3749	NaN	NaN	NaN	NaN	NaN	NaN	NaN	NaN	NaN	NaN	NaN
NaN	NaN	NaN	NaN	NaN	NaN	NaN	NaN	NaN	NaN	NaN	NaN	NaN	NaN	NaN	NaN	NaN	NaN	NaN	NaN	NaN	NaN	NaN	NaN	NaN	NaN	NaN	NaN	NaN	NaN	NaN	NaN	NaN	NaN	NaN	NaN	NaN	NaN	NaN	NaN	NaN	NaN	NaN	NaN	NaN	NaN	NaN	NaN	NaN	NaN
NaN	NaN	NaN	NaN	NaN	NaN	NaN	NaN	NaN	NaN	NaN	NaN	NaN	NaN	NaN	NaN	NaN	NaN	NaN	NaN	NaN	NaN	NaN	NaN	NaN	NaN	NaN	NaN	NaN	NaN	NaN	NaN	NaN	NaN	NaN	NaN	NaN	NaN	NaN	NaN	NaN	NaN	NaN	NaN	NaN	NaN	NaN	NaN	NaN	NaN
21.024	NaN	21.3119	21.6062	NaN	21.7088	20.9728	21.6784	NaN	19.9122	20.1117	NaN	NaN	NaN	NaN	NaN	NaN	NaN	NaN	NaN	NaN	NaN	NaN	NaN	NaN	20.5073	NaN	NaN	20.425	NaN	NaN	NaN	NaN	NaN	NaN	NaN	NaN	NaN	NaN	NaN	NaN	NaN	NaN	21.2646	20.7425	NaN	19.1861	18.914	NaN	NaN
NaN	NaN	NaN	NaN	NaN	NaN	NaN	NaN	NaN	NaN	NaN	NaN	NaN	NaN	NaN	NaN	NaN	NaN	NaN	NaN	NaN	NaN	NaN	NaN	NaN	NaN	NaN	NaN	NaN	NaN	NaN	NaN	NaN	NaN	NaN	NaN	NaN	NaN	NaN	NaN	NaN	NaN	22.7605	22.6491	24.1362	23.038	22.5064	23.9578	NaN	NaN
19.8749	20.5237	20.6969	20.1016	NaN	20.6386	NaN	NaN	NaN	NaN	NaN	NaN	NaN	NaN	NaN	NaN	NaN	NaN	NaN	NaN	NaN	NaN	NaN	NaN	NaN	NaN	NaN	NaN	NaN	NaN	NaN	NaN	NaN	NaN	NaN	NaN	NaN	NaN	NaN	NaN	NaN	NaN	NaN	NaN	NaN	NaN	NaN	NaN	NaN	NaN
NaN	NaN	NaN	NaN	NaN	NaN	NaN	NaN	NaN	NaN	NaN	NaN	NaN	NaN	NaN	NaN	NaN	NaN	NaN	NaN	NaN	NaN	NaN	NaN	NaN	NaN	NaN	NaN	NaN	NaN	NaN	NaN	NaN	NaN	NaN	NaN	NaN	NaN	NaN	NaN	NaN	NaN	NaN	NaN	NaN	NaN	NaN	NaN	NaN	NaN
NaN	NaN	NaN	NaN	NaN	NaN	NaN	NaN	NaN	NaN	NaN	NaN	NaN	NaN	NaN	NaN	NaN	NaN	NaN	NaN	NaN	NaN	NaN	NaN	NaN	NaN	NaN	NaN	NaN	NaN	NaN	NaN	NaN	NaN	NaN	NaN	NaN	NaN	NaN	NaN	NaN	NaN	NaN	NaN	NaN	NaN	NaN	NaN	NaN	NaN
NaN	NaN	NaN	NaN	NaN	NaN	NaN	NaN	NaN	NaN	NaN	NaN	NaN	NaN	NaN	NaN	NaN	NaN	NaN	NaN	NaN	NaN	NaN	NaN	NaN	NaN	NaN	NaN	NaN	NaN	NaN	NaN	NaN	NaN	NaN	NaN	NaN	NaN	NaN	NaN	NaN	NaN	NaN	NaN	NaN	NaN	NaN	NaN	NaN	NaN
NaN	NaN	NaN	NaN	NaN	NaN	NaN	NaN	NaN	NaN	NaN	NaN	NaN	NaN	NaN	NaN	NaN	NaN	NaN	NaN	NaN	NaN	NaN	NaN	NaN	NaN	NaN	NaN	NaN	NaN	NaN	NaN	NaN	NaN	NaN	NaN	NaN	NaN	NaN	NaN	NaN	NaN	NaN	NaN	NaN	NaN	NaN	NaN	NaN	NaN
NaN	NaN	NaN	NaN	NaN	NaN	22.9251	NaN	23.8363	NaN	NaN	22.8867	NaN	NaN	NaN	NaN	NaN	NaN	NaN	NaN	NaN	NaN	NaN	NaN	NaN	NaN	NaN	NaN	NaN	NaN	NaN	NaN	NaN	NaN	NaN	NaN	NaN	NaN	NaN	NaN	NaN	NaN	NaN	NaN	NaN	NaN	NaN	NaN	NaN	23.1267
28.0348	28.2526	28.65	27.3931	27.8341	28.1635	25.3952	25.1472	26.4473	24.6487	25.0484	26.5584	25.4445	21.849	25.317	25.4588	NaN	24.8094	NaN	NaN	NaN	NaN	NaN	NaN	25.1873	26.0853	25.4482	25.6383	26.0685	24.9671	25.3082	25.4659	25.3701	25.4499	26.2382	26.6324	26.0634	25.9894	25.9158	26.4941	26.982	27.3187	NaN	NaN	NaN	NaN	NaN	NaN	23.4738	21.7667
24.4464	21.9579	24.6933	23.493	NaN	24.3605	NaN	NaN	NaN	NaN	NaN	NaN	NaN	NaN	20.553	NaN	NaN	20.1361	NaN	NaN	NaN	NaN	NaN	NaN	NaN	NaN	NaN	NaN	NaN	NaN	NaN	NaN	NaN	NaN	NaN	NaN	NaN	NaN	NaN	NaN	NaN	NaN	NaN	NaN	NaN	NaN	NaN	NaN	NaN	NaN
NaN	NaN	NaN	NaN	NaN	NaN	21.7018	21.1658	22.5546	21.2436	21.3147	22.9078	20.8322	NaN	21.3052	NaN	NaN	NaN	NaN	NaN	NaN	NaN	NaN	NaN	NaN	NaN	NaN	NaN	NaN	NaN	NaN	NaN	NaN	NaN	NaN	NaN	NaN	NaN	NaN	NaN	NaN	NaN	NaN	NaN	NaN	NaN	NaN	NaN	NaN	20.1885
NaN	NaN	NaN	NaN	NaN	NaN	26.6768	26.0504	26.6911	26.221	25.5683	26.6324	NaN	NaN	NaN	NaN	NaN	NaN	NaN	NaN	NaN	NaN	NaN	NaN	NaN	NaN	NaN	NaN	NaN	NaN	NaN	NaN	NaN	NaN	NaN	NaN	NaN	NaN	NaN	NaN	NaN	NaN	NaN	NaN	NaN	NaN	NaN	NaN	23.1462	NaN
26.7975	27.4689	27.0045	NaN	NaN	NaN	29.5289	29.631	29.4543	NaN	NaN	NaN	27.805	27.5525	27.5843	NaN	22.7758	NaN	23.1347	24.7063	24.7756	NaN	NaN	NaN	22.5341	NaN	22.9379	NaN	NaN	NaN	28.9755	28.251	28.5678	NaN	NaN	NaN	28.3186	27.4367	27.2472	NaN	NaN	NaN	23.4648	NaN	23.507	NaN	NaN	NaN	29.0632	29.5518
21.0764	22.0676	23.3737	21.4241	22.7947	22.1257	NaN	NaN	NaN	NaN	NaN	NaN	NaN	NaN	NaN	NaN	NaN	NaN	NaN	NaN	NaN	NaN	NaN	NaN	NaN	NaN	NaN	NaN	NaN	NaN	NaN	NaN	NaN	NaN	NaN	NaN	NaN	NaN	NaN	NaN	NaN	NaN	NaN	NaN	NaN	NaN	NaN	NaN	NaN	NaN
21.5971	NaN	24.3781	NaN	NaN	24.4461	NaN	NaN	NaN	NaN	NaN	NaN	NaN	NaN	NaN	NaN	NaN	NaN	NaN	NaN	NaN	NaN	NaN	NaN	NaN	NaN	NaN	NaN	NaN	NaN	NaN	NaN	NaN	NaN	NaN	NaN	NaN	NaN	NaN	NaN	NaN	NaN	NaN	NaN	NaN	NaN	NaN	NaN	NaN	NaN
26.5823	27.2503	27.4803	26.0425	26.9403	27.3114	24.9104	24.945	26.0808	24.3534	24.7589	25.4867	24.8977	22.8165	25.0022	25.1176	22.9425	25.0354	NaN	NaN	NaN	NaN	NaN	NaN	NaN	NaN	NaN	NaN	NaN	NaN	22.8654	23.8111	24.2978	24.1382	25.1374	24.903	22.0454	25.6183	24.3057	25.2518	26.2988	25.7491	NaN	NaN	NaN	NaN	NaN	NaN	23.16	23.1862
NaN	NaN	NaN	NaN	NaN	NaN	NaN	NaN	NaN	NaN	NaN	NaN	NaN	NaN	NaN	NaN	NaN	NaN	NaN	NaN	NaN	NaN	NaN	NaN	NaN	NaN	NaN	NaN	NaN	NaN	NaN	NaN	NaN	NaN	NaN	NaN	NaN	NaN	NaN	NaN	NaN	NaN	NaN	NaN	NaN	NaN	NaN	NaN	NaN	NaN
24.7228	24.992	25.5754	23.7606	23.9899	24.8339	NaN	NaN	NaN	NaN	NaN	NaN	21.9836	NaN	22.1854	22.3607	NaN	NaN	NaN	NaN	NaN	NaN	NaN	NaN	21.7348	NaN	NaN	NaN	NaN	NaN	22.066	21.7305	21.6463	22.447	21.5514	22.441	21.8018	22.5877	22.4614	22.6123	23.5221	23.7268	NaN	NaN	NaN	NaN	NaN	NaN	NaN	NaN
NaN	NaN	NaN	NaN	NaN	NaN	NaN	NaN	NaN	NaN	NaN	NaN	NaN	NaN	NaN	NaN	NaN	NaN	NaN	NaN	NaN	NaN	NaN	NaN	NaN	NaN	NaN	NaN	NaN	NaN	NaN	NaN	NaN	NaN	NaN	NaN	NaN	NaN	NaN	NaN	NaN	NaN	NaN	NaN	NaN	NaN	NaN	NaN	NaN	NaN
23.6156	NaN	NaN	23.5246	22.1004	NaN	NaN	NaN	NaN	NaN	NaN	NaN	NaN	NaN	NaN	NaN	NaN	NaN	NaN	NaN	NaN	NaN	NaN	NaN	NaN	NaN	NaN	NaN	NaN	NaN	NaN	NaN	NaN	NaN	NaN	NaN	NaN	NaN	NaN	NaN	NaN	NaN	NaN	NaN	NaN	NaN	NaN	NaN	NaN	NaN
NaN	NaN	NaN	NaN	NaN	NaN	24.68	24.3182	25.2928	23.4038	23.5117	25.0126	NaN	NaN	NaN	NaN	NaN	NaN	NaN	NaN	NaN	NaN	NaN	NaN	NaN	NaN	NaN	NaN	NaN	NaN	NaN	NaN	NaN	NaN	NaN	NaN	NaN	NaN	NaN	NaN	NaN	NaN	NaN	NaN	NaN	NaN	NaN	NaN	23.9124	23.0374
NaN	NaN	NaN	NaN	NaN	NaN	NaN	NaN	NaN	NaN	NaN	NaN	NaN	NaN	NaN	NaN	NaN	NaN	NaN	NaN	NaN	NaN	NaN	NaN	NaN	NaN	NaN	NaN	NaN	NaN	21.8865	NaN	NaN	NaN	NaN	NaN	NaN	NaN	NaN	NaN	NaN	NaN	NaN	NaN	NaN	NaN	NaN	NaN	NaN	NaN
NaN	22.1736	23.949	NaN	22.1666	24.0288	NaN	NaN	NaN	NaN	NaN	NaN	NaN	NaN	NaN	NaN	NaN	NaN	NaN	NaN	NaN	NaN	NaN	NaN	NaN	NaN	NaN	NaN	NaN	NaN	NaN	NaN	NaN	NaN	NaN	NaN	NaN	NaN	NaN	NaN	NaN	NaN	NaN	NaN	NaN	NaN	NaN	NaN	NaN	NaN
NaN	NaN	NaN	NaN	NaN	NaN	24.5707	22.6071	23.2829	23.813	21.959	22.9811	NaN	NaN	21.535	NaN	NaN	21.8177	NaN	NaN	NaN	NaN	NaN	NaN	NaN	NaN	NaN	NaN	NaN	NaN	NaN	NaN	NaN	NaN	NaN	23.0779	NaN	23.0979	21.9436	NaN	23.8208	21.9995	NaN	NaN	NaN	NaN	NaN	NaN	NaN	20.1457
NaN	NaN	NaN	NaN	NaN	NaN	NaN	NaN	NaN	NaN	NaN	NaN	NaN	NaN	NaN	NaN	NaN	NaN	NaN	NaN	NaN	NaN	NaN	NaN	24.2025	25.4867	25.3314	24.2443	25.8115	26.1395	NaN	NaN	NaN	NaN	NaN	NaN	NaN	NaN	NaN	NaN	NaN	NaN	NaN	NaN	NaN	NaN	NaN	NaN	NaN	NaN
25.5576	26.024	25.8364	24.9592	26.0024	25.3594	NaN	NaN	23.0668	NaN	NaN	22.9683	NaN	NaN	NaN	NaN	NaN	NaN	NaN	NaN	NaN	NaN	NaN	NaN	NaN	NaN	NaN	NaN	NaN	NaN	NaN	NaN	NaN	NaN	NaN	NaN	NaN	NaN	NaN	NaN	NaN	NaN	NaN	NaN	NaN	NaN	NaN	NaN	NaN	NaN
[truncated: 285 more columns]

## Sheet: SAP-TAP
				Log2 intensities													Razor and unique peptides						Unique peptides						Sequence coverage (%)							Average log2 intensity				Enrichment factor
				SAP						TAP							SAP			TAP			SAP			TAP			SAP			TAP				SAP		TAP
Protein IDs	Majority protein IDs	Protein names	Gene names	Bio 1	Bio 2	Bio 3	K/A 1	K/A 2	K/A 3	Bio 1	Bio 2	Bio 3	K/A 1	K/A 2	K/A 3	PEP	Sample 1	Sample 2	Sample 3	Sample 1	Sample 2	Sample 3	Sample 1	Sample 2	Sample 3	Sample 1	Sample 2	Sample 3	Sample 1	Sample 2	Sample 3	Sample 1	Sample 2	Sample 3	Mol. weight [kDa]	Bio	K/A	Bio	K/A	SAP	TAP
lpw_26851	lpw_26851	SidM	SidM	33.6202	35.0817	34.8253	NaN	21.9487	21.3989	34.4975	34.6645	34.9001	20.6278	21.1294	22.3437	0	41	50	52	46	53	45	41	50	52	46	53	45	69	71.5	73.9	71.2	73.6	71.2	72.489	34.5091	21.1025	34.6873	21.367	13.4066	13.3204
P62820;E7END7	P62820;E7END7	Ras-related protein Rab-1A	RAB1A	29.108	30.1232	30.0615	NaN	NaN	NaN	30.3302	30.0953	30.5599	NaN	NaN	NaN	0	6	8	9	9	10	8	2	3	4	4	5	3	40.5	48.3	54.6	60.5	64.4	50.2	22.677	29.7642	19.5981	30.3285	17.2547	10.1661	13.0738
Q9H0U4;E9PLD0;A0A087WTI1;Q92928;H0YMN7	Q9H0U4;E9PLD0	Ras-related protein Rab-1B	RAB1B	26.7975	27.4689	27.0045	NaN	NaN	NaN	27.805	27.5525	27.5843	NaN	22.7758	NaN	0	4	4	3	4	4	3	4	4	3	4	4	3	58.2	62.2	54.7	62.2	62.2	54.7	22.171	27.0903	19.9849	27.6472	19.9601	7.10541	7.68718
P61026;H0YLJ8;H0YL94;P59190	P61026	Ras-related protein Rab-10	RAB10	24.4418	26.077	25.3947	NaN	NaN	NaN	24.9237	24.6018	25.5259	NaN	NaN	NaN	3.6667e-120	1	4	2	2	2	2	1	4	2	2	2	2	17.5	26.5	23	23	23	14.5	22.541	25.3045	20.3579	25.0171	17.86	4.94655	7.15715
H7BYW1;P20340;Q9NRW1;C9JU14;J3KR73;C9JB90;F5H3K7;C9J0I2;F5GX61;Q14964	H7BYW1;P20340;Q9NRW1;C9JU14;J3KR73	Ras-related protein Rab-6A;Ras-related protein Rab-6B	RAB6A;RAB6B	23.6165	24.2151	23.7219	NaN	NaN	NaN	24.1388	23.1256	28.7843	NaN	NaN	NaN	1.43e-120	1	1	2	1	1	1	0	0	1	0	0	0	6.3	6.3	12.6	6.3	6.3	6.3	19.745	23.8512	19.3569	25.3495	18.3678	4.49425	6.98169
lpw_31531	lpw_31531	MavP	MavP	23.4113	25.4895	25.2811	NaN	NaN	NaN	24.0367	25.1975	25.977	NaN	NaN	NaN	1.5849e-104	2	4	3	2	4	5	2	4	3	2	4	5	14.3	27.8	22	14.3	24.1	32.7	25.874	24.7273	20.3239	25.0704	18.3595	4.40341	6.71093
J3QS39;J3QTR3;F5H6Q2;P62987;F5GYU3;F5H2Z3;F5H265;B4DV12;F5H388;P62979;F5H747;F5GXK7;J3QKN0;Q5PY61;P0CG47;Q96C32;P0CG48;M0R1V7;A0A087WV77;M0R1M6;M0R2S1;J3QLP7;J3QRK5;J3QSA3;F5GZ39;K7EMA8;J3KSM4	J3QS39;J3QTR3;F5H6Q2;P62987;F5GYU3;F5H2Z3;F5H265;B4DV12;F5H388;P62979;F5H747;F5GXK7;J3QKN0;Q5PY61;P0CG47;Q96C32;P0CG48;M0R1V7;A0A087WV77;M0R1M6;M0R2S1;J3QLP7;J3QRK5	Ubiquitin-60S ribosomal protein L40;Ubiquitin;60S ribosomal protein L40;Ubiquitin-40S ribosomal protein S27a;Ubiquitin;40S ribosomal protein S27a;Polyubiquitin-B;Ubiquitin;Polyubiquitin-C;Ubiquitin	UBB;RPS27A;UBC;UBA52;UBBP4	25.9245	26.7193	27.1581	22.596	22.6365	23.7274	26.5892	25.8167	25.7736	NaN	NaN	21.1692	1.2454e-266	3	3	3	2	2	2	3	3	3	2	2	2	36.6	36.6	36.6	26.9	19.4	19.4	10.469	26.6006	22.9866	26.0598	19.3366	3.61399	6.72324
P04083;Q5T3N1;Q5T3N0	P04083;Q5T3N1	Annexin A1	ANXA1	24.9055	26.2187	26.218	22.4513	22.7843	23.0158	25.1417	25.7733	26.1257	NaN	NaN	NaN	0	6	9	6	6	6	6	6	9	6	6	6	6	24.6	35.5	24.6	24	26.9	27.2	38.714	25.7807	22.7505	25.6803	17.8433	3.03025	7.83692
lpw_17241	lpw_17241	PpeB	PpeB	21.9865	24.1535	23.3233	NaN	NaN	NaN	NaN	23.3801	23.6588	NaN	NaN	NaN	6.067e-147	1	2	1	0	1	1	1	2	1	0	1	1	3.1	5.7	3.1	0	3.1	3.1	62.839	23.1544	20.3059	22.1965	17.9901	2.84851	4.2064
P04406;E7EUT5	P04406;E7EUT5	Glyceraldehyde-3-phosphate dehydrogenase	GAPDH	27.2067	28.2932	28.251	25.3379	25.8163	25.2701	27.4301	27	28.0419	21.9148	20.868	25.1405	0	8	8	8	7	7	8	8	8	8	7	7	8	36.1	36.1	38.2	35.8	34	38.2	36.053	27.9169	25.4748	27.4907	22.6411	2.44218	4.84956
P61106;X6RFL8	P61106;X6RFL8	Ras-related protein Rab-14	RAB14	NaN	22.03	23.2558	NaN	NaN	NaN	NaN	21.174	21.7829	NaN	NaN	NaN	1.2511e-26	0	1	1	0	1	1	0	1	1	0	1	1	0	7	14	0	7	7	23.897	21.5964	19.1782	20.5929	18.783	2.41821	1.80995
P61006	P61006	Ras-related protein Rab-8A	RAB8A	NaN	21.4661	23.4375	NaN	NaN	NaN	NaN	22.1033	23.0968	NaN	NaN	NaN	1.9043e-103	0	1	2	0	1	2	0	1	2	0	1	2	5.3	12.6	12.6	5.3	12.6	12.6	23.668	21.0944	18.7211	21.2431	18.3177	2.37332	2.92538
C9J1Z8;P84085;P84077;P61204;F5H423;F5H0C7	C9J1Z8;P84085;P84077;P61204;F5H423;F5H0C7	ADP-ribosylation factor 5;ADP-ribosylation factor 1;ADP-ribosylation factor 3	ARF5;ARF1;ARF3	20.9894	21.5878	22.2116	NaN	NaN	NaN	NaN	20.8497	NaN	NaN	NaN	NaN	4.6082e-41	1	1	1	0	1	0	1	1	1	0	1	0	6.7	6.7	6.7	0	6.7	0	17.107	21.5963	19.3902	19.2791	17.5391	2.20609	1.74002
H3BMH2;H3BSC1;P62491;Q15907;B4DQU5	H3BMH2;H3BSC1;P62491;Q15907;B4DQU5	Ras-related protein Rab-11A;Ras-related protein Rab-11B	RAB11A;RAB11B	NaN	23.1579	NaN	NaN	NaN	NaN	NaN	21.9901	22.4502	NaN	NaN	NaN	5.5177e-14	0	1	0	0	1	1	0	1	0	0	1	1	0	7.1	0	0	7.1	7.1	17.668	21.1082	19.0324	21.2274	18.6164	2.07584	2.61098
P61019;E9PKL7;Q5HYI5;Q8WUD1;H7C125;E9PE37;Q6PIK3;H0YD31	P61019;E9PKL7;Q5HYI5;Q8WUD1	Ras-related protein Rab-2A;Ras-related protein Rab-2B	RAB2A;DKFZp313C1541;RAB2B	21.5898	NaN	22.3252	NaN	NaN	NaN	NaN	20.9252	22.7	NaN	NaN	NaN	1.6099e-23	1	0	1	1	2	1	1	0	1	1	2	1	5.2	0	5.2	3.3	9.4	5.2	23.545	21.2026	19.2049	20.913	16.9017	1.99774	4.01124
lpw_25181	lpw_25181	Lpg2327	Lpg2327	NaN	23.5302	21.0664	NaN	NaN	NaN	NaN	21.0276	NaN	NaN	NaN	NaN	1.1423e-173	0	3	1	0	1	0	0	3	1	0	1	0	0	14	2.7	0	4.1	0	33.411	21.4217	19.4568	19.8417	18.3966	1.96483	1.44509
P62826;B5MDF5;J3KQE5;H0YFC6;F5H018;A0A087X0W0;B4DV51	P62826;B5MDF5;J3KQE5;H0YFC6;F5H018	GTP-binding nuclear protein Ran	RAN	22.259	23.1223	22.5252	NaN	21.6685	22.6362	21.1458	NaN	21.682	NaN	NaN	NaN	1.6895e-13	1	1	2	1	0	1	1	1	2	1	0	1	5.1	4.6	8.3	4.6	0	4.6	24.423	22.6355	20.729	20.1827	17.6414	1.90654	2.54125
H7C106;F8W914;Q9NQC3	H7C106;F8W914;Q9NQC3	Reticulon-4	RTN4	24.0943	24.1972	24.6722	21.3702	23.2618	22.9445	NaN	NaN	NaN	NaN	NaN	NaN	1.1704e-06	2	2	2	0	0	0	2	2	2	0	0	0	10.8	10.8	10.8	0	0	0	22.694	24.3212	22.5255	18.3444	17.8741	1.79568	0.470268
P00367;P49448	P00367;P49448	Glutamate dehydrogenase 1, mitochondrial;Glutamate dehydrogenase 2, mitochondrial	GLUD1;GLUD2	23.5645	23.6433	23.1862	23.3624	NaN	21.7273	24.606	NaN	22.6541	24.4361	NaN	22.5128	4.817e-19	2	1	2	3	0	2	2	1	2	3	0	2	5.7	2.9	3.4	7.3	0	4.5	61.397	23.4647	21.678	22.0076	21.3904	1.78663	0.617161
P54886	P54886	Delta-1-pyrroline-5-carboxylate synthase;Glutamate 5-kinase;Gamma-glutamyl phosphate reductase	ALDH18A1	23.7721	NaN	24.0692	20.9508	NaN	22.238	NaN	NaN	NaN	NaN	NaN	NaN	2.9696e-13	3	0	3	0	0	0	3	0	3	0	0	0	5	0	4.8	0	0	0	87.301	22.5778	20.8571	18.4893	17.608	1.72071	0.881311
P07355;H0YN42;H0YMD0;H0YMU9;A6NMY6;H0YKS4;H0YM50;H0YMM1;H0YNP5;H0YKZ7;H0YLV6;H0YMT9;H0YKX9;H0YN28;H0YL33;H0YMW4;H0YKL9;H0YNA0;H0YKV8;H0YN52;H0YMD9;H0YNB8;H0YKN4;H0YLE2	P07355;H0YN42;H0YMD0;H0YMU9;A6NMY6;H0YKS4;H0YM50;H0YMM1;H0YNP5	Annexin A2;Annexin;Putative annexin A2-like protein	ANXA2;ANXA2P2	26.9457	28.2812	28.2326	26.1686	25.7925	26.6599	27.1449	27.1476	27.7953	NaN	NaN	22.2826	0	10	12	14	8	8	9	10	12	14	8	8	9	35.7	42.2	42.2	29.2	31.3	31.9	38.604	27.8198	26.207	27.3626	18.6858	1.61287	8.6768
P07195;F5H793;C9J7H8;A8MW50	P07195	L-lactate dehydrogenase B chain	LDHB	NaN	22.8087	22.5919	NaN	20.7238	20.0366	22.5514	20.4195	22.122	21.7938	18.9656	NaN	3.6133e-26	0	2	2	2	1	1	0	2	2	2	1	1	0	7.8	7.5	7.5	4.8	4.8	36.638	21.6433	20.1252	21.6976	19.6832	1.51806	2.01442
P06733;K7EM90;E5RI09;E5RG95;K7EPM1;K7EKN2;E5RGZ4;P13929	P06733;K7EM90	Alpha-enolase;Enolase	ENO1	25.0187	25.6719	24.7503	24.1466	23.7298	23.0446	21.8335	24.0776	24.4965	NaN	21.9237	23.6578	8.6483e-35	7	5	5	2	3	3	7	4	5	2	3	3	25.8	18.2	19.8	9.2	7.1	9.9	47.168	25.1469	23.6404	23.4692	21.5267	1.50659	1.94252
Q01650	Q01650	Large neutral amino acids transporter small subunit 1	SLC7A5	21.002	NaN	21.8233	NaN	NaN	19.6929	NaN	20.913	21.0214	NaN	NaN	NaN	1.8861e-05	1	0	1	0	1	1	1	0	1	0	1	1	3.6	0	3.6	0	3.6	3.6	55.01	21.1942	19.6926	20.1541	18.3934	1.50162	1.76072
Q9HAV7	Q9HAV7	GrpE protein homolog 1, mitochondrial	GRPEL1	21.5971	NaN	24.3781	NaN	NaN	24.4461	NaN	NaN	NaN	NaN	NaN	NaN	1.7133e-06	1	0	2	0	0	0	1	0	2	0	0	0	5.1	0	12.9	0	0	0	24.279	21.9666	20.5832	17.9251	17.5963	1.38345	0.328825
J3QR88;J3QLK9;J3QL23;J3QL32;J3QL24;J3KQ22;E2QRB3;P32322;J3KTA8;J3QKT3;J3QRZ0;J3QKT4	J3QR88;J3QLK9;J3QL23;J3QL32;J3QL24;J3KQ22;E2QRB3;P32322;J3KTA8;J3QKT3;J3QRZ0;J3QKT4	Pyrroline-5-carboxylate reductase;Pyrroline-5-carboxylate reductase 1, mitochondrial	PYCR1	NaN	22.9618	23.8651	NaN	NaN	23.2426	NaN	NaN	NaN	NaN	NaN	NaN	2.1596e-11	0	1	1	0	0	0	0	1	1	0	0	0	0	13.6	13.6	0	0	0	13.491	21.8709	20.49	19.401	17.2941	1.38092	2.10686
P00352;Q5SYQ7;Q5SYQ9;Q5SYQ8;H0Y2X5;H0YMG7;P47895;P30837;O94788	P00352	Retinal dehydrogenase 1	ALDH1A1	26.6071	27.9155	27.4762	25.4077	26.1737	26.2831	25.8542	26.0169	26.4452	NaN	19.1718	21.9273	6.8478e-275	7	10	9	6	7	6	7	9	9	6	7	6	18	27.5	22.8	15	17.4	14.6	54.861	27.3329	25.9548	26.1054	20.1339	1.37812	5.97155
Q04695;CON__Q04695;F5GWP8;K7EPJ9;K7ESE1	Q04695;CON__Q04695;F5GWP8;K7EPJ9	Keratin, type I cytoskeletal 17	KRT17;JUP	NaN	NaN	23.1923	NaN	NaN	NaN	23.6266	NaN	21.8572	23.2084	NaN	27.2323	1.659e-303	0	0	1	1	0	7	0	0	1	1	0	3	9.7	7.9	14.4	12	10	36.1	48.105	20.9773	19.6163	21.2721	22.4801	1.36108	-1.20802
P24752;H0YEL7;E9PRQ6	P24752	Acetyl-CoA acetyltransferase, mitochondrial	ACAT1	25.728	25.1455	25.7308	22.8852	24.7116	24.9334	22.9854	21.3919	23.003	22.7357	21.2555	22.4902	1.1544e-79	4	7	7	2	1	2	4	7	7	2	1	2	16.4	20.8	20.8	6.3	2.1	6.3	45.199	25.5348	24.1767	22.4601	22.1605	1.3581	0.299641
Q99714;Q5H928	Q99714;Q5H928	3-hydroxyacyl-CoA dehydrogenase type-2	HSD17B10	24.4464	21.9579	24.6933	23.493	NaN	24.3605	NaN	NaN	20.553	NaN	NaN	20.1361	3.8473e-15	5	1	5	0	0	1	5	1	5	0	0	1	34.9	7.7	29.1	0	0	6.5	26.923	23.6992	22.3617	19.308	18.7989	1.33745	0.509138
P63104;E7EX29;B7Z2E6;H0YB80;B0AZS6;P27348	P63104;E7EX29;B7Z2E6;H0YB80;B0AZS6;P27348	14-3-3 protein zeta/delta;14-3-3 protein theta	YWHAZ;YWHAQ	22.7221	24.1538	23.6348	21.331	21.4201	23.9825	NaN	NaN	NaN	NaN	NaN	NaN	3.7224e-11	2	3	3	0	0	0	0	0	1	0	0	0	7.8	11	12.7	0	0	0	27.745	23.5036	22.2445	19.0714	18.0761	1.25902	0.995258
P80723	P80723	Brain acid soluble protein 1	BASP1	22.2521	20.8607	24.5226	21.3121	19.5585	23.083	21.4226	NaN	21.6646	NaN	NaN	NaN	3.6534e-14	2	1	3	1	0	1	2	1	3	1	0	1	21.6	6.2	21.6	9.3	0	9.3	22.693	22.5451	21.3178	20.335	18.7515	1.22728	1.58351
P08779;CON__P08779;CON__Q9Z2K1;CON__Q3ZAW8;K7ENW6	P08779;CON__P08779	Keratin, type I cytoskeletal 16	KRT16	26.2515	23.2597	26.986	26.0463	23.3856	23.4261	25.2507	24.2324	26.8483	24.6699	25.0153	31.7923	0	6	4	10	5	5	27	3	2	8	4	3	17	19.7	11.2	29.4	16.7	15.4	55.4	51.267	25.4991	24.286	25.4438	27.1592	1.21307	-1.71537
P02533;CON__P02533;CON__A2A4G1;P19012;CON__P19012;CON__P19001;K7ENV3;Q7Z3Y9;CON__Q7Z3Y9;Q99456;CON__Q99456	P02533;CON__P02533	Keratin, type I cytoskeletal 14	KRT14	26.3759	24.6731	26.0663	26.0672	23.1184	24.3986	24.5181	25.0758	26.4415	25.0047	25.4827	30.0381	0	7	5	6	4	6	15	3	1	1	1	1	5	32.2	19.7	24.4	16.9	24.4	55.5	51.561	25.7051	24.5281	25.3452	26.8418	1.17702	-1.49667
P53597	P53597	Succinyl-CoA ligase [ADP/GDP-forming] subunit alpha, mitochondrial	SUCLG1	23.107	NaN	23.0718	22.9207	19.0792	21.8496	NaN	NaN	NaN	NaN	NaN	NaN	8.0733e-21	2	1	2	0	0	0	2	1	2	0	0	0	8.7	3.5	8.7	0	0	0	36.249	22.4345	21.2832	18.6928	18.221	1.15128	0.471813
P00338;F5GYU2;F5GXY2;F5GXH2;F5H5J4;F5H6W8;F5GZQ4;F5H8H6;F5GXC7;F5GWW2;F5GXU1	P00338;F5GYU2;F5GXY2	L-lactate dehydrogenase A chain	LDHA	NaN	22.0561	21.8228	NaN	NaN	20.416	22.5962	NaN	23.2471	NaN	NaN	NaN	3.881e-111	0	2	1	2	0	2	0	2	1	2	0	2	0	7.5	4.5	7.5	0	6.3	36.688	21.0851	19.9411	21.3725	18.3212	1.144	3.0513
J3KT73;J3QL01;P63173;J3KSP2	J3KT73;J3QL01;P63173	60S ribosomal protein L38	RPL38	NaN	24.6094	23.3838	22.2168	NaN	22.4043	NaN	NaN	NaN	NaN	NaN	NaN	4.3945e-07	1	2	3	0	0	0	1	2	3	0	0	0	15.6	39.1	39.1	0	0	0	7.5649	22.4387	21.3317	18.7405	18.256	1.10707	0.484476
P07737;K7EJ44;CON__P02584;I3L3D5	P07737;K7EJ44	Profilin-1	PFN1	23.9533	25.0945	24.9833	23.4118	23.2022	24.2223	22.641	22.489	23.9689	19.0449	18.0393	18.5526	1.2725e-81	4	5	4	2	2	4	4	5	4	2	2	4	32.9	42.9	34.3	12.9	18.6	34.3	15.054	24.677	23.6121	23.033	18.5456	1.06491	4.48733
I3L297;P46108	I3L297;P46108	Adapter molecule crk	CRK	NaN	21.8697	21.7121	NaN	NaN	21.4881	NaN	NaN	NaN	NaN	NaN	NaN	0.00010981	0	1	1	0	0	0	0	1	1	0	0	0	0	8.1	4.9	0	0	0	25.503	20.8785	19.8719	17.9669	18.0878	1.00661	-0.120867
P08107;V9GZ37	P08107	Heat shock 70 kDa protein 1A/1B	HSPA1A	22.4979	24.3104	25.1352	21.9831	22.8207	24.2137	22.9092	22.6843	23.4114	NaN	NaN	20.8892	7.7032e-33	2	4	4	2	1	2	0	3	1	0	0	1	6.4	10.3	10.8	6.7	2.5	4.7	70.051	23.9812	23.0058	23.0017	19.2441	0.975327	3.75758
Q9NSE4	Q9NSE4	Isoleucine--tRNA ligase, mitochondrial	IARS2	24.7228	24.992	25.5754	23.7606	23.9899	24.8339	21.9836	NaN	22.1854	22.3607	NaN	NaN	4.118e-51	5	6	7	2	0	1	5	6	7	2	0	1	6.4	6.9	8.5	2.7	0	1.7	113.79	25.0967	24.1948	20.7725	19.1397	0.901932	1.63284
P13639;K7EJ74;K7EP67;Q15029	P13639	Elongation factor 2	EEF2	20.565	21.6361	21.1992	20.7275	20.9685	NaN	NaN	NaN	NaN	NaN	NaN	NaN	1.0036e-12	1	1	1	0	0	0	1	1	1	0	0	0	2.2	2.2	1.4	0	0	0	95.337	21.1335	20.2738	18.088	17.8612	0.859612	0.226805
Q5VTE0;P68104;A0A087WV01;A0A087WVQ9;A6PW80;Q5JR01	Q5VTE0;P68104;A0A087WV01;A0A087WVQ9	Putative elongation factor 1-alpha-like 3;Elongation factor 1-alpha 1	EEF1A1P5;EEF1A1	26.9243	26.9496	26.7892	25.9201	26.4214	25.7914	24.9244	24.5349	24.8392	22.5592	21.556	22.7149	8.9395e-253	7	8	8	3	3	3	3	3	3	1	1	1	18.8	22.1	22.1	6.5	6.5	6.5	50.184	26.8877	26.0443	24.7662	22.2767	0.843437	2.48947
B4DLR8;P15559;H3BRK3;H3BNV2	B4DLR8;P15559;H3BRK3;H3BNV2	NAD(P)H dehydrogenase [quinone] 1	NQO1	23.5834	23.8805	24.0304	23.3824	22.1931	23.4237	23.5108	23.0049	23.478	NaN	21.0336	20.7758	3.821e-29	3	2	3	2	2	2	3	2	3	2	2	2	17.8	13.9	19.3	11.4	8.9	11.4	22.793	23.8314	22.9997	23.3312	20.0613	0.83169	3.26988
P52815;B4DLN1;F6QW41	P52815;B4DLN1	39S ribosomal protein L12, mitochondrial	MRPL12;SLC25A10	20.9725	22.5975	23.3801	20.6357	20.9425	23.1526	NaN	NaN	NaN	NaN	NaN	NaN	1.0953e-05	1	2	2	0	0	0	1	2	2	0	0	0	5.6	12.1	11.1	0	0	0	21.348	22.3167	21.5769	18.3899	17.8275	0.739773	0.562309
P29401;E9PFF2;F8W888;F8WAX4	P29401	Transketolase	TKT	22.5488	21.6176	23.6184	22.5799	21.1	21.9931	NaN	NaN	22.892	NaN	NaN	22.734	0	1	1	2	0	0	1	1	1	2	0	0	1	2.7	3.5	4.7	0	0	2.7	67.877	22.5949	21.891	19.8953	19.0199	0.703911	0.87538
P11142;E9PKE3;E9PN89;E9PLF4;E9PQQ4;E9PQK7;E9PK54;E9PI65;E9PNE6;E9PPY6;E9PN25;P54652;A8K7Q2;P11021	P11142;E9PKE3;E9PN89;E9PLF4;E9PQQ4;E9PQK7;E9PK54;E9PI65;E9PNE6	Heat shock cognate 71 kDa protein	HSPA8	25.1221	25.9815	25.6843	24.5713	24.9015	25.2405	23.242	23.0642	22.4159	NaN	19.3178	NaN	1.495e-199	6	8	6	2	2	1	4	6	4	1	2	1	13.8	17.5	11.8	4.5	4.6	2.5	70.897	25.596	24.9044	22.9074	18.506	0.691591	4.4014
P62937;F8WE65;C9J5S7;E5RIZ5	P62937;F8WE65;C9J5S7;E5RIZ5	Peptidyl-prolyl cis-trans isomerase A;Peptidyl-prolyl cis-trans isomerase A, N-terminally processed;Peptidyl-prolyl cis-trans isomerase	PPIA	22.9437	23.9397	23.5679	22.6405	22.8779	22.8746	NaN	NaN	22.0499	NaN	NaN	NaN	5.0155e-40	2	3	2	0	0	1	2	3	2	0	0	1	17.6	18.2	17.6	0	0	6.7	18.012	23.4837	22.7977	20.2992	16.7652	0.686077	3.53405
O60701;E7ER83;E7ETF4;E7EV97;E7ER95;D6RHF4;E9PBD2	O60701	UDP-glucose 6-dehydrogenase	UGDH	NaN	NaN	NaN	NaN	NaN	NaN	24.3169	22.9243	24.6218	23.558	20.8513	24.1266	4.7669e-53	0	0	0	4	2	4	0	0	0	4	2	4	0	0	0	11.5	9.1	11.5	55.023	20.1993	19.5152	23.9544	22.8453	0.684086	1.10904
O60218	O60218	Aldo-keto reductase family 1 member B10	AKR1B10	27.4235	28.1993	28.0215	26.8827	27.4698	27.3134	26.3744	26.4444	27.5529	22.9644	23.7345	24.9013	0	9	9	10	7	7	10	6	7	7	5	5	7	41.1	38.6	43.7	33.2	33.5	44	36.019	27.8815	27.222	26.7906	23.8667	0.659487	2.92385
P13647;CON__P13647;H0YI76;F8W0C6;H0YIN9;F8VV57	P13647;CON__P13647	Keratin, type II cytoskeletal 5	KRT5	25.7173	24.3996	25.2386	24.7059	23.3931	25.3972	24.0723	24.3868	25.4414	23.5283	24.1077	28.1292	0	5	3	5	3	4	14	2	1	1	1	2	6	19	11	20.3	12.4	14.1	42.5	62.378	25.1185	24.4987	24.6335	25.2551	0.619768	-0.621601
B4DK69;P52895;A0A0A0MSD5;S4R3P0	B4DK69;P52895;A0A0A0MSD5;S4R3P0	Aldo-keto reductase family 1 member C2	AKR1C2	25.2907	25.9538	26.1321	24.8421	25.0888	25.6336	23.1582	24.0825	23.7679	22.0741	18.8501	22.8237	5.6768e-101	6	7	8	2	4	2	3	3	4	0	2	0	27.3	27.3	31.3	10.4	17.8	10.4	33.834	25.7922	25.1882	23.6696	21.2493	0.604073	2.42023
O94925;H7BZD1;C9JIJ6	O94925	Glutaminase kidney isoform, mitochondrial	GLS	25.8735	25.119	26.1126	24.4882	24.9591	25.8664	24.8861	22.5477	25.1472	24.4817	22.254	24.5605	1.7873e-107	6	3	5	3	1	4	6	3	4	3	1	4	13.6	6.7	10.3	6.9	2.2	8.2	73.46	25.7017	25.1046	24.1937	23.7654	0.597124	0.428228
Q13011;M0R248;M0QZW4	Q13011;M0R248	Delta(3,5)-Delta(2,4)-dienoyl-CoA isomerase, mitochondrial	ECH1	23.4841	24.7442	23.622	23.1992	23.4779	23.4685	NaN	NaN	NaN	NaN	NaN	NaN	8.5526e-21	1	3	2	0	0	0	1	3	2	0	0	0	6.7	14.6	11.6	0	0	0	35.816	23.9501	23.3819	18.7545	17.2255	0.568233	1.52899
F8VU90;Q9NYL4;H0YHM7;E9PAR0	F8VU90;Q9NYL4;H0YHM7;E9PAR0	Peptidyl-prolyl cis-trans isomerase;Peptidyl-prolyl cis-trans isomerase FKBP11	FKBP11	22.1838	23.1336	23.2856	22.1258	22.181	22.6182	NaN	NaN	NaN	NaN	NaN	NaN	5.9654e-06	2	2	2	0	0	0	2	2	2	0	0	0	11.5	11.5	11.5	0	0	0	19.814	22.8677	22.3083	18.2316	18.0571	0.559309	0.174576
P35527;CON__P35527;K7EQQ3	P35527;CON__P35527;K7EQQ3	Keratin, type I cytoskeletal 9	KRT9	31.5946	30.7664	30.6069	30.7248	30.0847	30.5099	30.8731	29.977	31.0716	28.995	29.5015	32.2463	0	31	27	24	25	21	28	31	27	24	25	21	28	61.2	57	52.3	50.6	47	59.4	62.064	30.9893	30.4398	30.6406	30.2476	0.549496	0.392988
P42704;C9JCA9;B8ZZ38	P42704	Leucine-rich PPR motif-containing protein, mitochondrial	LRPPRC	23.1093	23.2911	23.8522	21.8176	23.1138	23.6772	NaN	NaN	NaN	NaN	NaN	NaN	1.6687e-17	3	4	5	0	0	0	3	4	5	0	0	0	2.6	3.1	4.4	0	0	0	157.9	23.4175	22.8696	19.4922	18.416	0.54797	1.07618
B4DP62;P53007	B4DP62;P53007	Tricarboxylate transport protein, mitochondrial	SLC25A1	21.4247	23.1487	24.1625	21.6657	22.4553	23.0553	NaN	NaN	NaN	NaN	NaN	NaN	2.5613e-08	1	1	2	0	0	0	1	1	2	0	0	0	5.3	5.3	11.1	0	0	0	23.21	22.912	22.3921	20.0018	17.3891	0.519838	2.61272
Q96RQ3;E9PHF7;F5GYT8;G5E9X5;E9PG35;F8WDI3	Q96RQ3;E9PHF7;F5GYT8;G5E9X5;E9PG35	Methylcrotonoyl-CoA carboxylase subunit alpha, mitochondrial	MCCC1	28.0348	28.2526	28.65	27.3931	27.8341	28.1635	25.4445	21.849	25.317	25.4588	NaN	24.8094	0	16	13	17	6	1	6	16	13	17	6	1	6	36.8	27.4	36.3	12.3	2.1	10.9	80.472	28.3125	27.7969	24.2035	22.4759	0.51557	1.72759
J3KT12;P60842;J3QLN6;J3KS25;J3QR64;J3KTB5;J3QL43;J3QS69;J3QKZ9;J3KSZ0;E7EQG2;Q14240;J3QL52;J3KT04;J3KS93;J3QQP0;E9PBH4;F8WE11;E7EMV8;J3KSN7;J3KTN0;I3L3H2;P38919	J3KT12;P60842;J3QLN6;J3KS25;J3QR64;J3KTB5;J3QL43;J3QS69;J3QKZ9;J3KSZ0	Eukaryotic initiation factor 4A-I	EIF4A1	21.6096	21.2751	23.5216	22.2527	NaN	23.0879	NaN	NaN	NaN	NaN	NaN	NaN	1.2734e-12	1	1	2	0	0	0	1	1	2	0	0	0	4.7	4.1	7.9	0	0	0	38.861	22.1354	21.6231	18.0031	16.8496	0.512297	1.1535
C9JT21;P43897;C9JG32;F8VPA7;F8VS27	C9JT21;P43897;C9JG32;F8VPA7;F8VS27	Elongation factor Ts;Elongation factor Ts, mitochondrial	TSFM	22.7414	21.811	21.9948	21.7596	21.5378	21.7454	NaN	NaN	NaN	NaN	NaN	NaN	6.4844e-07	3	1	2	0	0	0	3	1	2	0	0	0	23.1	10.1	13	0	0	0	18.587	22.1824	21.6809	19.0133	17.5927	0.501495	1.42065
P13804;H0YLU7;H0YK49;H0YL12;H0YNX6;H0YKF0;H0YL83;H0YM12	P13804;H0YLU7;H0YK49;H0YL12;H0YNX6;H0YKF0	Electron transfer flavoprotein subunit alpha, mitochondrial	ETFA	25.6452	25.46	25.1902	24.7754	25.0182	25.0044	24.2355	22.7062	23.9881	23.5888	21.2105	22.8697	1.4106e-75	7	5	7	3	2	4	7	5	7	3	2	4	32.4	20.7	36	11.1	6	16.8	35.079	25.4318	24.9327	23.6433	22.5563	0.49909	1.08695
P34897;H0YIZ0;G3V2Y4;G3V5L0;G3V2Y1;G3V3C6;G3V241;G3V3Y8;G3V4T0;G3V4X0;G3V2W0;G3V2E4;G3V540;G3V4W5	P34897;H0YIZ0	Serine hydroxymethyltransferase, mitochondrial;Serine hydroxymethyltransferase	SHMT2	23.7176	24.0803	25.3502	23.4367	24.3627	23.8656	23.8662	NaN	21.2209	23.7863	NaN	NaN	3.2715e-32	2	3	4	2	0	1	2	3	4	2	0	1	6.9	9.1	12.3	6.3	0	2	55.992	24.3827	23.8883	21.6552	19.8465	0.494415	1.80872
Q16762	Q16762	Thiosulfate sulfurtransferase	TST	23.4737	23.4274	24.2956	22.6025	23.0543	24.0635	NaN	NaN	NaN	NaN	NaN	NaN	2.7966e-07	1	1	2	0	0	0	1	1	2	0	0	0	6.4	6.4	12.5	0	0	0	33.429	23.7322	23.2401	18.6786	18.0615	0.492142	0.617109
C9IZ01;Q96RP9;F8WAU4	C9IZ01;Q96RP9;F8WAU4	Elongation factor G, mitochondrial	GFM1	23.5718	23.2876	24.1814	23.3097	21.9463	24.3791	NaN	NaN	21.569	NaN	NaN	21.2877	3.1697e-14	3	3	4	0	0	1	3	3	4	0	0	1	6.6	6.1	8	0	0	2.4	66.034	23.6803	23.2117	19.2294	18.5814	0.468559	0.647963
P04264;CON__P04264	P04264;CON__P04264	Keratin, type II cytoskeletal 1	KRT1	31.7509	31.4357	31.1606	31.1797	30.7136	31.0816	31.5589	31.1005	31.6913	31.0299	30.611	33.4803	0	37	37	36	40	36	40	26	27	26	29	27	29	41.8	45.2	46.4	50.9	47.7	52.6	66.038	31.4491	30.9916	31.4502	31.7071	0.45743	-0.25684
P52209;K7EMN2;K7EM49;K7EPF6;K7ELN9	P52209;K7EMN2;K7EM49;K7EPF6	6-phosphogluconate dehydrogenase, decarboxylating	PGD	23.9331	25.0738	25.749	23.9338	24.1476	25.3209	22.1353	21.751	23.2115	21.6108	NaN	NaN	2.6182e-44	4	6	7	1	1	1	4	6	7	1	1	1	13	17	18.8	4.1	4.1	4.1	53.139	24.9186	24.4674	22.3659	18.6817	0.451195	3.68423
P10809;E7ESH4;E7EXB4;C9JL25;C9JL19;C9JCQ4;C9J0S9	P10809	60 kDa heat shock protein, mitochondrial	HSPD1	29.3264	29.4409	29.5726	28.7507	29.1022	29.1901	27.6105	26.1241	27.4586	27.1762	25.9216	27.0169	0	18	19	21	11	8	12	18	19	21	11	8	12	46.1	48.7	53.1	32.3	24.6	35.4	61.054	29.4467	29.0143	27.0644	26.7049	0.432306	0.359493
P11413;E7EUI8;E7EM57;E9PD92	P11413;E7EUI8;E7EM57;E9PD92	Glucose-6-phosphate 1-dehydrogenase	G6PD	24.3233	24.8435	24.7462	23.7544	24.3006	24.5648	21.2169	20.9309	23.304	21.1728	18.1531	21.1507	3.4917e-146	5	5	4	2	1	2	5	5	4	2	1	2	12.6	11.1	7.2	3.5	1.9	3.9	59.256	24.6377	24.2066	21.8173	20.1589	0.431095	1.6584
P15121;E9PCX2;E9PEF9	P15121;E9PCX2;E9PEF9	Aldose reductase	AKR1B1	20.2729	25.1361	25.4434	19.7341	24.7519	25.0958	NaN	NaN	22.7254	NaN	NaN	21.4431	1.5485e-14	1	3	4	0	0	1	1	2	3	0	0	0	2.8	14.9	17.4	0	0	2.5	35.853	23.6175	23.1939	20.1506	18.7254	0.42355	1.42513
P00558;P07205	P00558	Phosphoglycerate kinase 1	PGK1	23.9901	24.6044	24.8112	23.7512	23.8387	24.5635	22.137	21.3508	22.7026	NaN	NaN	NaN	1.9109e-19	2	4	4	1	1	1	2	4	4	1	1	1	7.9	15.6	15.3	3.6	3.6	3.6	44.614	24.4686	24.0511	22.0635	17.7056	0.417461	4.35784
P11498;E9PRE7;E9PS68	P11498	Pyruvate carboxylase, mitochondrial	PC	30.8574	31.368	31.5693	30.5192	30.9692	31.0581	30.8699	30.0101	31.2108	30.8788	29.9719	30.7014	0	39	39	42	39	36	39	39	39	42	39	36	39	47.3	47.6	49.8	46.6	45.8	46.6	129.63	31.2649	30.8488	30.6969	30.5174	0.416096	0.179562
P05165;H0Y5U0;Q5JTW6;H0Y798;H0Y4B9	P05165	Propionyl-CoA carboxylase alpha chain, mitochondrial	PCCA	30.6384	30.5744	30.8003	30.005	30.3741	30.4142	23.5948	NaN	23.1634	23.5874	NaN	22.8237	0	28	30	26	3	0	2	28	30	26	3	0	2	45.5	47.1	41.3	5.5	0	4.3	80.058	30.6711	30.2644	21.5411	21.1813	0.406614	0.359827
P30044	P30044	Peroxiredoxin-5, mitochondrial	PRDX5	22.9568	23.9772	23.8646	22.5199	23.6594	23.4297	20.4489	NaN	21.3106	20.3283	NaN	20.8735	2.0528e-10	2	3	3	1	0	1	2	3	3	1	0	1	16.4	21.5	22.9	7.9	0	7.9	22.086	23.5995	23.203	20.0136	19.7813	0.396549	0.232306
M0R3C3;Q9NZ01;M0QXM3	M0R3C3;Q9NZ01;M0QXM3	Very-long-chain enoyl-CoA reductase	TECR	NaN	21.4295	22.3961	NaN	20.8507	21.3783	NaN	NaN	NaN	NaN	NaN	NaN	0.00034906	0	1	2	0	0	0	0	1	2	0	0	0	0	10.5	19	0	0	0	11.773	20.7464	20.3558	18.0123	16.7014	0.390623	1.31093
H7C2W9;C9JU56;B7Z4E3;P62899;B7Z4C8;B8ZZK4	H7C2W9;C9JU56;B7Z4E3;P62899;B7Z4C8;B8ZZK4	60S ribosomal protein L31	RPL31	NaN	NaN	NaN	NaN	NaN	NaN	19.585	NaN	20.4737	20.1734	NaN	22.6491	5.2864e-06	0	0	0	1	0	2	0	0	0	1	0	2	0	0	0	7.4	0	20.4	12.701	18.7351	18.3548	19.2061	19.2861	0.380312	-0.0799427
P49411;H3BNU3	P49411	Elongation factor Tu, mitochondrial	TUFM	27.9825	28.1622	28.3751	27.5284	27.9075	27.9447	27.6982	26.1442	27.8901	27.2482	25.9531	27.5421	0	13	13	13	12	10	12	13	13	13	12	10	12	38.9	38.9	38.9	36.9	29.9	36.9	49.541	28.1733	27.7935	27.2442	26.9144	0.379732	0.329771
P05091;S4R3S4;F8VP50	P05091	Aldehyde dehydrogenase, mitochondrial	ALDH2	23.3615	22.1242	24.9711	22.9877	21.7276	24.6387	22.0408	NaN	21.1265	21.1401	NaN	20.6639	1.418e-34	3	1	6	1	0	1	3	1	6	1	0	1	9.9	4.3	16.2	2.7	0	2.5	56.381	23.4856	23.118	20.6555	19.8172	0.367565	0.838339
P42765;K7EME0	P42765;K7EME0	3-ketoacyl-CoA thiolase, mitochondrial	ACAA2	24.4113	24.1455	24.7286	23.7988	24.1586	24.2258	22.0693	NaN	NaN	21.698	NaN	NaN	2.0711e-16	4	3	3	1	0	0	4	3	3	1	0	0	18.1	11.6	9.1	2	0	0	41.924	24.4285	24.061	19.764	19.0092	0.367432	0.754805
Q9Y6N5;H3BNX3;H3BMS6;H3BV36;H3BNP9	Q9Y6N5;H3BNX3;H3BMS6	Sulfide:quinone oxidoreductase, mitochondrial	SQRDL	25.5576	26.024	25.8364	24.9592	26.0024	25.3594	NaN	NaN	NaN	NaN	NaN	NaN	1.6939e-55	7	7	6	0	0	0	7	7	6	0	0	0	25.1	19.8	20.4	0	0	0	49.96	25.806	25.4403	18.2242	17.6933	0.365673	0.530928
Q32Q12;E7ERL0;P22392;J3KPD9;E5RHP0;C9K028;F6XY72;O60361	Q32Q12;E7ERL0;P22392;J3KPD9;E5RHP0	Nucleoside diphosphate kinase;Nucleoside diphosphate kinase B	NME1-NME2;NME1;NME2	23.2123	24.5049	24.1021	23.2448	23.6447	23.8457	23.1418	21.5503	NaN	20.9251	NaN	NaN	3.0321e-10	2	3	4	2	1	0	1	1	1	1	1	0	11.6	23.3	26.7	11.6	3.4	0	32.642	23.9398	23.5784	21.3099	18.9454	0.36137	2.36455
P25705;K7ENJ4;K7EK77;K7ERX7;K7EQH4;K7EJP1;lpw_32711	P25705	ATP synthase subunit alpha, mitochondrial	ATP5A1	25.1649	25.5591	26.3648	24.5764	25.4284	26.0035	NaN	NaN	NaN	NaN	NaN	NaN	4.2857e-51	6	6	9	0	0	0	6	6	9	0	0	0	14.8	15.2	21.7	0	0	0	59.75	25.6963	25.3361	18.6687	18.5019	0.360203	0.166779
Q9HCC0;D6RD67;D6RDF7;D6R9R1	Q9HCC0	Methylcrotonoyl-CoA carboxylase beta chain, mitochondrial	MCCC2	26.5823	27.2503	27.4803	26.0425	26.9403	27.3114	24.8977	22.8165	25.0022	25.1176	22.9425	25.0354	2.7075e-69	10	11	13	5	2	5	10	11	13	5	2	5	23.6	28.4	31.8	10.5	5.7	11.9	61.332	27.1043	26.7647	24.2388	24.3651	0.339548	-0.126333
P08574	P08574	Cytochrome c1, heme protein, mitochondrial	CYC1	NaN	NaN	NaN	NaN	NaN	NaN	22.2572	21.806	NaN	21.9474	21.1825	NaN	1.9523e-32	0	0	0	1	1	0	0	0	0	1	1	0	0	0	0	3.1	3.1	0	35.422	20.188	19.8583	21.0933	20.4813	0.329723	0.611908
P05166;E9PDR0;C9JQS9;E7EX59;E7EUY3;E7ETT1;E7ETT4;E9PEC3;F8WBI9;E7ENC1;H7C5C9;C9JVW9;C9JVY9;C9JAW3	P05166;E9PDR0;C9JQS9;E7EX59;E7EUY3;E7ETT1;E7ETT4;E9PEC3;F8WBI9	Propionyl-CoA carboxylase beta chain, mitochondrial	PCCB	30.3272	30.4226	30.6291	29.7503	30.2636	30.3761	25.1869	22.6344	23.5098	24.3024	21.4972	23.5846	0	20	20	19	6	2	3	20	20	19	6	2	3	51.9	47.7	43.6	17.1	4.6	7.1	58.215	30.4597	30.13	23.777	23.1281	0.329664	0.648952
Q12931;I3L0K7;I3L239	Q12931;I3L0K7	Heat shock protein 75 kDa, mitochondrial	TRAP1	24.6596	25.1752	24.0069	24.1473	24.9858	23.7391	21.5872	NaN	NaN	22.6948	NaN	NaN	1.105e-21	5	5	2	1	0	0	5	5	2	1	0	0	11.8	11.4	4.4	2.4	0	0	80.109	24.6139	24.2908	18.616	18.6949	0.323141	-0.0788841
O95571;M0QXB5;M0QY80;M0QX80	O95571;M0QXB5;M0QY80	Persulfide dioxygenase ETHE1, mitochondrial	ETHE1	21.6838	23.7297	23.7666	21.7584	23.0784	23.4257	NaN	NaN	NaN	NaN	NaN	NaN	6.2828e-07	1	2	3	0	0	0	1	2	3	0	0	0	6.7	12.2	16.1	0	0	0	27.873	23.0601	22.7542	18.3122	17.7172	0.305857	0.594973
P14618;B4DNK4;H3BTN5;H3BQ34;H3BR70;H3BT25;H3BUW1;H3BTJ2;H3BN34;H3BQZ3;H3BU13;P30613	P14618;B4DNK4;H3BTN5;H3BQ34	Pyruvate kinase PKM;Pyruvate kinase	PKM	26.4063	26.2089	26.8757	26.1304	25.8185	26.6278	23.6172	22.9537	24.3774	22.0109	20.4608	23.345	0	7	6	8	2	2	3	7	6	8	2	2	3	19.8	15.8	23.4	3.8	5.1	6.8	57.936	26.4969	26.1922	23.6494	21.9389	0.304703	1.71051
Q13085;Q59FY4;O00763;F8W8T8;H0YGH5;A0A087WWN5;A0A087X2F8;A0A087X0W4;A0A087X126;S4R3S7;E9PEW7;A0A087WYS8;A0A087WYK6	Q13085;Q59FY4	Acetyl-CoA carboxylase 1;Biotin carboxylase	ACACA	28.9579	29.852	29.8843	28.8894	29.5349	29.3649	22.1509	NaN	22.489	23.0037	NaN	21.8325	0	45	59	51	2	0	3	45	59	51	2	0	3	27.1	34	28.8	1.2	0	1.8	265.55	29.5648	29.263	20.8201	20.2859	0.301708	0.534201
Q00325;F8VVM2	Q00325;F8VVM2	Phosphate carrier protein, mitochondrial	SLC25A3	24.2982	23.9537	25.6312	23.7006	24.3487	24.9291	NaN	NaN	NaN	NaN	NaN	NaN	1.7618e-46	3	2	4	0	0	0	3	2	4	0	0	0	6.9	4.7	8.6	0	0	0	40.094	24.6277	24.3261	18.3063	17.7656	0.301538	0.540688
Q8TCS8	Q8TCS8	Polyribonucleotide nucleotidyltransferase 1, mitochondrial	PNPT1	19.8749	20.5237	20.6969	20.1016	NaN	20.6386	NaN	NaN	NaN	NaN	NaN	NaN	0.00011251	1	1	1	0	0	0	1	1	1	0	0	0	1.3	1.3	1.3	0	0	0	85.95	20.3652	20.0806	19.0555	16.7149	0.284611	2.34059
B8ZZA8;B8ZZC5	B8ZZA8;B8ZZC5	Glutaminase kidney isoform, mitochondrial	GLS	24.081	24.5568	24.6935	23.9053	24.3825	24.2028	22.0903	NaN	22.2249	23.694	NaN	NaN	1.0996e-48	3	3	3	2	0	1	3	3	3	2	0	1	20.7	20.7	25.4	20.1	0	9.5	18.634	24.4438	24.1635	20.3182	20.0575	0.280252	0.260654
Q99798;A2A274	Q99798;A2A274	Aconitate hydratase, mitochondrial	ACO2	21.0068	21.687	22.4856	20.8241	21.3229	22.1975	NaN	NaN	NaN	NaN	NaN	NaN	0.0004501	1	1	2	0	0	0	1	1	2	0	0	0	2.1	2.1	4	0	0	0	85.424	21.7265	21.4481	19.573	17.2342	0.278326	2.33871
Q86YZ3;CON__Q86YZ3	Q86YZ3;CON__Q86YZ3	Hornerin	HRNR	27.2743	27.0501	26.814	26.6714	26.5902	27.0428	27.6387	26.5865	28.024	26.3294	25.7119	28.4902	0	6	5	8	7	5	7	6	5	8	7	5	7	9.1	6.3	8.6	10.7	5.9	8.5	282.39	27.0461	26.7681	27.4164	26.8438	0.277994	0.572554
Q07021;I3L3Q7;I3L3B0	Q07021;I3L3Q7;I3L3B0	Complement component 1 Q subcomponent-binding protein, mitochondrial	C1QBP	25.3292	25.6601	25.7842	25.0555	25.4112	25.4732	NaN	NaN	NaN	NaN	NaN	NaN	7.3656e-53	3	3	3	0	0	0	3	3	3	0	0	0	16.7	16.7	16.7	0	0	0	31.362	25.5912	25.3133	18.6033	17.2874	0.277876	1.3159
P40926;G3XAL0	P40926;G3XAL0	Malate dehydrogenase, mitochondrial;Malate dehydrogenase	MDH2	25.2176	25.2477	26.1143	24.6814	25.0662	26.0016	22.974	NaN	22.9009	22.8105	22.4145	22.7226	1.7058e-94	3	5	5	2	1	2	3	5	5	2	1	2	12.7	22.5	19.8	6.2	6.5	6.2	35.503	25.5266	25.2497	21.7847	22.6492	0.276823	-0.864532
P35908;H0YID6;H0YHD9;F8VS61;CON__REFSEQ:XP_932229	P35908	Keratin, type II cytoskeletal 2 epidermal	KRT2	29.0416	28.4028	28.5352	28.7947	27.9231	28.4506	27.4915	28.5844	29.5001	29.2604	28.1711	30.8293	0	28	24	24	23	23	32	1	1	1	1	1	1	59.5	52.7	55.2	54	52.7	63.7	65.432	28.6599	28.3895	28.5253	29.4203	0.270363	-0.894945
P38646;D6RJI2;D6RA73;H0Y8S0;H0YBG6	P38646	Stress-70 protein, mitochondrial	HSPA9	27.2474	27.0668	27.8873	26.7956	26.8507	27.7451	25.458	21.5971	24.9609	24.8499	21.5233	24.3872	2.811e-233	15	12	17	7	2	5	15	12	17	7	2	5	28.7	24.6	31.7	13.8	3.7	7.4	73.68	27.4005	27.1305	24.0054	23.5868	0.270018	0.418554
I3L397;P63241;I3L504;F8WCJ1;C9J7B5;C9J4W5;Q9GZV4;Q6IS14	I3L397;P63241;I3L504;F8WCJ1;C9J7B5;C9J4W5;Q9GZV4;Q6IS14	Eukaryotic translation initiation factor 5A-1;Eukaryotic translation initiation factor 5A-2;Eukaryotic translation initiation factor 5A-1-like	EIF5A;EIF5A2;EIF5AL1	22.6654	23.6527	23.0836	22.7166	23.0504	22.8864	NaN	NaN	NaN	NaN	NaN	NaN	4.0947e-10	2	2	2	0	0	0	2	2	2	0	0	0	23.8	23.8	23.8	0	0	0	16.118	23.1339	22.8844	18.406	18.5538	0.249449	-0.147844
P11177;F8WF02;C9J634	P11177;F8WF02;C9J634	Pyruvate dehydrogenase E1 component subunit beta, mitochondrial	PDHB	21.5466	21.5879	23.6433	21.965	20.9528	23.1687	NaN	NaN	NaN	NaN	NaN	NaN	5.2727e-07	2	1	4	0	0	0	2	1	4	0	0	0	4.2	2.2	13.1	0	0	0	39.233	22.2592	22.0288	17.8204	18.4243	0.23041	-0.603888
Q53GQ0;E9PI21	Q53GQ0;E9PI21	Estradiol 17-beta-dehydrogenase 12	HSD17B12	21.6431	22.0424	22.2735	21.8406	21.8618	21.5713	NaN	NaN	NaN	NaN	NaN	NaN	0.0002359	1	1	1	0	0	0	1	1	1	0	0	0	9.3	4.5	4.5	0	0	0	34.324	21.9863	21.7579	17.1731	17.8266	0.228439	-0.653479
F5GZQ3;P55084;C9JEY0;C9JE81;B5MD38	F5GZQ3;P55084	Trifunctional enzyme subunit beta, mitochondrial;3-ketoacyl-CoA thiolase	HADHB	23.7385	22.4736	23.3372	23.3156	22.3233	23.2251	NaN	NaN	NaN	NaN	NaN	NaN	5.6381e-10	3	1	3	0	0	0	3	1	3	0	0	0	11.3	2.4	7.6	0	0	0	49.597	23.1831	22.9547	18.0864	17.8669	0.228439	0.21944
CON__P00761;A6XGL3;P07477;CON__P07477;E7EQ64;A0A087WWD8;E9PRA0;Q9BYE2;J3KQC6	CON__P00761	Trypsin	TRYP_PIG	34.3527	34.5665	34.8054	34.0958	34.4229	34.5243	34.8622	34.5053	34.9618	34.6595	34.3882	34.6539	0	4	4	5	4	4	4	4	4	5	4	4	4	25.1	25.1	32.9	25.1	25.1	25.1	24.409	34.5749	34.3476	34.7764	34.5672	0.227238	0.20924
P05141	P05141	ADP/ATP translocase 2;ADP/ATP translocase 2, N-terminally processed	SLC25A5	28.5583	28.9803	29.2869	28.4818	28.9953	28.6867	25.2853	22.5987	25.354	23.8122	22.0239	24.3687	0	10	10	10	5	2	5	3	3	3	2	1	2	29.9	29.9	29.9	18.1	6.4	18.5	32.852	28.9418	28.7213	24.4127	23.4016	0.220562	1.01107
P50990;H7C4C8;H7C2U0	P50990;H7C4C8	T-complex protein 1 subunit theta	CCT8	20.7664	20.0351	23.0059	20.9436	20.2028	22.0072	NaN	NaN	NaN	NaN	NaN	NaN	3.9213e-11	1	1	2	0	0	0	1	1	2	0	0	0	1.8	1.8	3.6	0	0	0	59.62	21.2692	21.0512	19.7043	17.1262	0.217968	2.57816
P40939;H0YFD6	P40939	Trifunctional enzyme subunit alpha, mitochondrial;Long-chain enoyl-CoA hydratase;Long chain 3-hydroxyacyl-CoA dehydrogenase	HADHA	24.4873	25.1141	24.4862	24.2224	24.8483	24.3877	21.417	NaN	21.7509	20.8046	NaN	21.4458	3.4441e-63	6	7	4	1	0	1	6	7	4	1	0	1	11.8	13.2	6.4	1.6	0	1.6	82.999	24.6959	24.4861	20.5665	19.3853	0.209768	1.18121
A0A0A0MSI0;Q06830;A0A0A0MRQ5;H7C3T4;Q13162	A0A0A0MSI0;Q06830;A0A0A0MRQ5	Peroxiredoxin-1	PRDX1	23.9086	24.5196	24.8711	24.3042	23.8697	24.5136	22.7146	21.1398	24.2585	NaN	NaN	22.8242	8.0115e-73	6	5	6	2	1	3	5	4	6	2	1	2	29.8	24	28.7	11.1	4.7	17	18.976	24.4331	24.2292	22.7043	19.5864	0.203934	3.11788
H3BRG4;P22695;H3BSJ9;H3BP04;H3BUE4;H3BUI9;A0A087WVZ4	H3BRG4;P22695;H3BSJ9	Cytochrome b-c1 complex subunit 2, mitochondrial	UQCRC2	24.3083	25.3259	25.2437	24.6495	24.7297	24.8986	21.2676	NaN	NaN	20.8287	19.2621	NaN	7.9166e-28	4	6	6	1	1	0	4	6	6	1	1	0	17	22.3	22.1	3.4	1.9	0	44.634	24.9593	24.7592	19.1818	19.4784	0.200052	-0.296642
P06576;F8W079;H0YH81;H0YI37;F8W0P7	P06576;F8W079;H0YH81	ATP synthase subunit beta, mitochondrial;ATP synthase subunit beta	ATP5B	25.1568	25.6598	25.0928	25.0114	25.4119	24.9123	NaN	NaN	NaN	NaN	NaN	NaN	6.5321e-40	7	5	4	0	0	0	7	5	4	0	0	0	22.3	16.4	11.9	0	0	0	56.559	25.3032	25.1119	19.4205	17.8275	0.191292	1.59304
P07900;G3V2J8;Q14568;Q58FG0;Q58FF6;Q58FF7	P07900;G3V2J8	Heat shock protein HSP 90-alpha	HSP90AA1	22.2177	23.0906	24.3269	22.0194	22.7067	24.3407	NaN	19.2832	21.1368	NaN	18.4544	NaN	1.8274e-237	2	2	4	0	1	1	2	2	4	0	1	1	6.3	6.3	10	0	1.4	3	84.659	23.2117	23.0223	20.322	18.3685	0.189482	1.95352
Q96RQ1;A0A087WU02;H0YI58;F8W0R1;F8VR88;F8VUZ2;H0YI50;F8VPA6	Q96RQ1;A0A087WU02;H0YI58;F8W0R1;F8VR88;F8VUZ2;H0YI50;F8VPA6	Endoplasmic reticulum-Golgi intermediate compartment protein 2	ERGIC2	NaN	NaN	NaN	NaN	NaN	NaN	21.7704	NaN	21.6387	21.8453	NaN	21.485	4.1013e-05	0	0	0	1	0	1	0	0	0	1	0	1	0	0	0	3.4	0	3.4	42.548	19.4451	19.2811	20.0414	19.4829	0.164015	0.558464
P13645;CON__P13645;Q7Z3Y7;CON__Q7Z3Y7;CON__Q148H6;Q7Z3Z0;CON__Q7Z3Z0;Q7Z3Y8;CON__Q7Z3Y8;Q2M2I5;CON__Q2M2I5	P13645;CON__P13645	Keratin, type I cytoskeletal 10	KRT10	29.4799	29.909	28.7066	29.4793	29.0953	29.1025	29.186	29.5138	30.5012	30.318	28.8712	31.8682	0	24	24	19	21	22	28	16	18	12	15	15	18	42.5	42	32.5	42.5	40.6	42.3	58.826	29.3652	29.2257	29.7337	30.3525	0.139505	-0.618776
P31930	P31930	Cytochrome b-c1 complex subunit 1, mitochondrial	UQCRC1	22.121	21.6134	22.3276	22.1111	21.7758	21.7825	21.5822	NaN	21.4901	21.798	NaN	20.6225	1.8939e-05	2	2	2	2	0	2	2	2	2	2	0	2	4.2	4.2	4.2	4.2	0	4.2	52.645	22.0206	21.8898	20.7045	20.5618	0.130848	0.142788
P11387;E5RIC7;Q969P6;E5RJ33;H0YBR3;H0YC03;E5RGE7;E5RGR4;E5RFE3;E5RGR2;E5RJ95;E5RFS0	P11387	DNA topoisomerase 1	TOP1	19.8821	NaN	22.1908	19.4905	NaN	21.8302	26.0529	24.087	26.057	25.6912	23.9538	25.8022	5.2482e-43	2	0	3	9	3	8	2	0	3	9	3	8	3.3	0	5.4	13.6	4.6	12.2	90.725	20.3498	20.2244	25.399	25.149	0.125486	0.249914
J3KPX7;Q99623;F5GY37;F5H2D2;F5H0C5;F5H3X6;F5GWA7	J3KPX7;Q99623;F5GY37;F5H2D2;F5H0C5;F5H3X6;F5GWA7	Prohibitin-2	PHB2	22.497	22.5776	23.6804	22.3707	22.0335	24.0228	NaN	NaN	NaN	NaN	NaN	NaN	1.4842e-21	2	1	3	0	0	0	2	1	3	0	0	0	9.1	5.7	15.8	0	0	0	33.239	22.9183	22.809	18.8483	17.3741	0.109333	1.4742
P12236;I7HJJ0;P12235;V9GYG0;Q9H0C2	P12236;I7HJJ0;P12235;V9GYG0	ADP/ATP translocase 3;ADP/ATP translocase 1	SLC25A6;SLC25A4	25.2133	25.7836	26.0096	25.2996	25.8706	25.5872	22.7512	NaN	23.525	NaN	NaN	NaN	0	3	3	3	1	0	2	3	3	3	1	0	2	34.9	34.9	34.9	13.8	3.4	18.5	32.866	25.6688	25.5858	21.566	17.787	0.083065	3.77904
P49748;J3QKU9;K7EJW8;K7EQP4;G3V1M7	P49748;J3QKU9;K7EJW8;K7EQP4;G3V1M7	Very long-chain specific acyl-CoA dehydrogenase, mitochondrial	ACADVL	22.1585	NaN	22.368	21.839	NaN	22.3144	20.198	NaN	19.4253	19.9794	NaN	19.8717	0.00010034	2	0	1	1	0	1	2	0	1	1	0	1	4.6	0	1.7	1.7	0	1.7	70.389	20.9365	20.8622	19.2659	18.6496	0.074337	0.616362
B8ZZL8;P61604;S4R3N1;B8ZZ54	B8ZZL8;P61604;S4R3N1	10 kDa heat shock protein, mitochondrial	HSPE1	23.5537	23.9731	25.7453	22.6937	24.5648	25.7946	22.0541	21.2283	21.7464	21.636	20.8966	NaN	6.4425e-39	2	4	5	1	1	1	2	4	5	1	1	1	29.7	38.6	44.6	9.9	9.9	7.9	10.689	24.424	24.351	21.6763	19.7978	0.0729961	1.87843
Q9H9B4;D6RDG7;S4R2X2;D6RFI0	Q9H9B4;D6RDG7;S4R2X2;D6RFI0	Sideroflexin-1	SFXN1	21.0764	22.0676	23.3737	21.4241	22.7947	22.1257	NaN	NaN	NaN	NaN	NaN	NaN	1.2098e-06	1	2	2	0	0	0	1	2	2	0	0	0	4.3	7.1	7.1	0	0	0	35.619	22.1726	22.1148	17.7986	18.7342	0.0577431	-0.935539
Q8NC51	Q8NC51	Plasminogen activator inhibitor 1 RNA-binding protein	SERBP1	21.024	NaN	21.3119	21.6062	NaN	21.7088	NaN	NaN	NaN	NaN	NaN	NaN	7.477e-06	1	0	1	0	0	0	1	0	1	0	0	0	3.9	0	3.9	0	0	0	44.965	21.2637	21.2087	18.0189	18.3107	0.0549927	-0.291819
P35232;C9JW96;D6RBK0;C9JZ20;E7ESE2;E9PCW0	P35232;C9JW96	Prohibitin	PHB	22.6686	21.2483	21.5833	21.6192	21.7134	22.0679	NaN	NaN	NaN	NaN	NaN	NaN	1.6872e-26	2	2	1	0	0	0	2	2	1	0	0	0	12.5	11	7.4	0	0	0	29.804	21.8334	21.8002	18.7772	18.6633	0.0332623	0.113949
P42330;A0A0A0MSS8;S4R3Z2;A6NHU4;S4R3D5;P17516;H0Y804	P42330;A0A0A0MSS8;S4R3Z2;A6NHU4;S4R3D5;P17516	Aldo-keto reductase family 1 member C3;Aldo-keto reductase family 1 member C4	AKR1C3;AKR1C1;AKR1C4	22.3668	23.4276	21.4639	22.9513	23.1047	21.1049	NaN	20.8667	NaN	NaN	NaN	NaN	1.3879e-244	1	2	1	0	1	0	1	2	1	0	1	0	21.7	26.6	19.8	2.8	17.3	8.7	36.853	22.4194	22.387	19.2905	18.0736	0.0324688	1.21684
P08238;Q5T9W8;F8W026;Q96GW1;lpw_13761;P14625	P08238	Heat shock protein HSP 90-beta	HSP90AB1	25.2487	24.4799	25.9959	24.9315	25.1623	25.6028	NaN	NaN	22.66	NaN	NaN	NaN	6.3655e-136	4	4	7	0	0	1	1	2	4	0	0	0	6.8	7.5	11.9	0	0	1.7	83.263	25.2415	25.2322	18.8552	16.2892	0.00927544	2.56604
C9JYQ9;Q6P5R6;H0Y8C2	C9JYQ9;Q6P5R6;H0Y8C2	60S ribosomal protein L22-like 1	RPL22L1	23.7336	23.9838	24.3072	23.5643	24.0086	24.4933	NaN	NaN	NaN	NaN	NaN	NaN	7.8901e-16	2	2	2	0	0	0	2	2	2	0	0	0	29.8	29.8	29.8	0	0	0	14.478	24.0082	24.0221	19.2547	18.5184	-0.0139122	0.736338
P63261;P60709;P68133;P68032;I3L3I0;I3L1U9;Q5T8M8;Q5T8M7;P63267;P62736;I3L4N8;A6NL76;G5E9R0;K7EM38;I3L3R2;E7EVS6;J3KT65;Q6S8J3;A5A3E0;C9JUM1;C9JZR7;P0CG38;C9JTX5;F8WB63;B8ZZJ2;C9JFL5;F6UVQ4;F6QUT6;F8WCH0;Q9BYX7;P0CG39	P63261;P60709;P68133;P68032;I3L3I0;I3L1U9;Q5T8M8;Q5T8M7;P63267;P62736;I3L4N8;A6NL76	Actin, cytoplasmic 2;Actin, cytoplasmic 2, N-terminally processed;Actin, cytoplasmic 1;Actin, cytoplasmic 1, N-terminally processed;Actin, alpha skeletal muscle;Actin, alpha cardiac muscle 1;Actin, gamma-enteric smooth muscle;Actin, aortic smooth muscle	ACTG1;ACTB;ACTA1;ACTC1;ACTG2;ACTA2	27.9306	27.9501	28.1376	28.2217	27.6535	28.2827	24.557	23.7683	24.5371	23.3765	22.1968	23.5699	0	12	9	11	2	2	3	9	7	8	2	2	2	40.5	31.5	42.7	8.3	8.3	11.2	41.792	28.0061	28.0526	24.2875	23.0477	-0.0465469	1.23975
Q9BQE3;P68363;F5H5D3;Q71U36;F8VVB9;Q13748;Q9NY65;C9J2C0;F8VQQ4;Q6PEY2;F8VRZ4;F8VS66;F8VX09;F8VWV9;C9JDS9;C9K0S6;F8VRK0;F8VXZ7;F8W0F6;Q9H853;V9GZ17	Q9BQE3;P68363;F5H5D3;Q71U36;F8VVB9;Q13748;Q9NY65;C9J2C0;F8VQQ4;Q6PEY2	Tubulin alpha-1C chain;Tubulin alpha-1B chain;Tubulin alpha-1A chain;Tubulin alpha-3C/D chain;Tubulin alpha-8 chain;Tubulin alpha-3E chain	TUBA1C;TUBA1B;TUBA1A;TUBA3C;TUBA8;TUBA3E	26.8008	27.3038	27.4961	27.1432	27.0602	27.5417	NaN	NaN	23.1317	NaN	NaN	21.8105	8.0242e-177	9	7	10	0	0	1	2	2	3	0	0	0	31	23.4	33	0	0	3.1	49.895	27.2002	27.2484	19.7761	18.5674	-0.0481205	1.20875
G3V4F2;Q86TX2;A0A087X0W7;A0A087WT95;P49753	G3V4F2;Q86TX2;A0A087X0W7;A0A087WT95;P49753	Acyl-coenzyme A thioesterase 1;Acyl-coenzyme A thioesterase 2, mitochondrial	ACOT1;ACOT2	NaN	22.3756	NaN	NaN	22.1248	20.9245	NaN	NaN	NaN	NaN	NaN	NaN	5.1693e-06	0	2	1	0	0	0	0	2	1	0	0	0	0	5.6	2.8	0	0	0	43.733	20.9632	21.1018	19.4177	19.0805	-0.138582	0.337152
B4DJV2;O75390;F8VTT8;F8W4S1;F8W642;F8W0J2;F8VZK9;F8VP03;F8VX07;F8VRP1;F8VX68;H0YIC4;F8VWQ5;F8VPF9;F8VU34;F8VPA1;F8VR34;F8W1S4;H0YH82;F8W031	B4DJV2;O75390;F8VTT8;F8W4S1	Citrate synthase;Citrate synthase, mitochondrial	CS	22.7769	21.5412	23.3283	23.0511	21.9779	23.0441	NaN	NaN	NaN	NaN	NaN	NaN	5.592e-08	4	2	3	0	0	0	4	2	3	0	0	0	10.2	4.4	6.6	0	0	0	50.431	22.5488	22.6911	18.3634	18.3728	-0.142263	-0.0094471
P22626;A0A087WUI2	P22626;A0A087WUI2	Heterogeneous nuclear ribonucleoproteins A2/B1	HNRNPA2B1	22.996	NaN	20.7453	23.4152	NaN	21.2475	NaN	NaN	NaN	NaN	NaN	NaN	6.2944e-11	3	0	1	0	0	0	3	0	1	0	0	0	14.2	0	3.4	0	0	0	37.429	21.3324	21.4808	17.5986	18.4354	-0.148466	-0.836811
Q9ULH7;I3L2S3	Q9ULH7;I3L2S3	MKL/myocardin-like protein 2	MKL2	NaN	22.1736	23.949	NaN	22.1666	24.0288	NaN	NaN	NaN	NaN	NaN	NaN	0.0001377	0	1	2	0	0	0	0	1	2	0	0	0	0	1.3	2.2	0	0	0	118.13	21.632	21.8234	19.1481	18.4917	-0.191351	0.656395
Q5JP53;P07437;Q5ST81;Q9BVA1;Q13885;G3V5W4;G3V2R8;G3V3R4;G3V2N6	Q5JP53;P07437;Q5ST81;Q9BVA1;Q13885	Tubulin beta chain;Tubulin beta-2B chain;Tubulin beta-2A chain	TUBB;TUBB2B;TUBB2A	25.1212	26.2619	25.8904	25.7254	26.0649	26.1605	NaN	NaN	NaN	NaN	NaN	NaN	3.784e-140	6	7	6	0	0	0	1	1	1	0	0	0	20.7	23	20.7	0	0	0	47.766	25.7578	25.9836	18.3757	17.6355	-0.225775	0.740191
H0YHS6;Q9Y2Z4	H0YHS6;Q9Y2Z4	Tyrosine--tRNA ligase, mitochondrial	YARS2	20.318	NaN	20.2068	20.1767	NaN	20.3993	NaN	NaN	NaN	NaN	NaN	NaN	0.00033225	1	0	1	0	0	0	1	0	1	0	0	0	5.2	0	4.5	0	0	0	32.184	19.7461	19.9805	18.5919	18.2971	-0.234388	0.294731
H3BQN4;P04075;J3KPS3;H3BPS8;H3BUH7;H3BR04;H3BMQ8;H3BU78;H3BR68	H3BQN4;P04075;J3KPS3;H3BPS8;H3BUH7;H3BR04	Fructose-bisphosphate aldolase;Fructose-bisphosphate aldolase A	ALDOA	22.9217	22.6483	24.2686	23.399	22.749	24.5321	NaN	NaN	NaN	NaN	NaN	NaN	9.5588e-27	2	2	4	0	0	0	2	2	4	0	0	0	7.8	6.4	12.5	0	0	0	39.34	23.2795	23.56	19.1661	18.2059	-0.28047	0.960175
P16403;P10412;P16402;P22492;Q02539	P16403;P10412;P16402;P22492;Q02539	Histone H1.2;Histone H1.4;Histone H1.3;Histone H1t;Histone H1.1	HIST1H1C;HIST1H1E;HIST1H1D;HIST1H1T;HIST1H1A	23.2534	NaN	21.1255	24.1286	NaN	21.9557	NaN	NaN	NaN	NaN	NaN	NaN	2.7958e-05	2	0	1	0	0	0	2	0	1	0	0	0	13.1	0	6.1	0	0	0	21.364	21.3841	21.6974	19.4988	18.3666	-0.313322	1.13216
Q9BS26	Q9BS26	Endoplasmic reticulum resident protein 44	ERP44	NaN	NaN	NaN	NaN	NaN	NaN	20.8322	NaN	21.3052	NaN	NaN	NaN	0.00017681	0	0	0	1	0	1	0	0	0	1	0	1	0	0	0	2.5	0	2.5	46.971	19.5198	19.9019	19.9337	17.1389	-0.382151	2.79475
CON__P04259	CON__P04259	Keratin, type II cytoskeletal 6B	KRT6B	25.1931	NaN	27.3403	25.1291	22.5582	24.4437	26.0365	24.3633	26.1711	24.9091	24.9159	31.151	0	7	1	12	7	6	24	0	0	0	0	0	0	21.3	8.9	32.1	20	19.1	46.6	59.998	23.6442	24.0437	25.5236	26.992	-0.399448	-1.46839
P62829;C9JD32;B9ZVP7;J3KT29;J3KTJ3	P62829;C9JD32;B9ZVP7;J3KT29	60S ribosomal protein L23	RPL23	23.278	22.6534	23.8715	23.4768	24.0952	23.4303	NaN	NaN	NaN	NaN	NaN	NaN	2.6367e-06	2	3	1	0	0	0	2	3	1	0	0	0	17.9	23.6	7.1	0	0	0	14.865	23.2676	23.6675	19.3038	18.0663	-0.399824	1.23744
O14925;Q5SRD1;B4DDK6	O14925;Q5SRD1;B4DDK6	Mitochondrial import inner membrane translocase subunit Tim23;Putative mitochondrial import inner membrane translocase subunit Tim23B	TIMM23;TIMM23B	NaN	22.9109	NaN	20.5771	22.7207	NaN	NaN	NaN	NaN	NaN	NaN	NaN	0.00075786	1	1	0	0	0	0	1	1	0	0	0	0	4.8	8.1	0	0	0	0	21.943	20.5639	21.0283	18.5068	18.9702	-0.464302	-0.463331
P30048	P30048	Thioredoxin-dependent peroxide reductase, mitochondrial	PRDX3	23.5738	22.1344	24.087	23.5539	23.5356	24.4178	21.6427	19.1927	20.7965	23.3321	21.2448	21.7726	2.3705e-21	4	3	4	3	2	2	4	3	4	3	2	2	16.8	13.7	16.8	13.7	9.4	7.4	27.692	23.2651	23.8358	20.544	22.1165	-0.570698	-1.57252
E9PP50;P23528;E9PQB7;G3V1A4;Q9Y281;E9PK25;E9PLJ3;E9PS23	E9PP50;P23528;E9PQB7;G3V1A4;Q9Y281;E9PK25	Cofilin-1;Cofilin-2	CFL1;CFL2	23.4297	21.7621	NaN	22.8915	21.2372	22.8111	NaN	NaN	NaN	NaN	NaN	NaN	3.0431e-06	2	1	1	0	0	0	2	1	1	0	0	0	17.5	10.6	6.9	0	0	0	17.865	21.6726	22.3133	18.4042	17.4615	-0.640696	0.942739
Q5HY54;Q60FE5;P21333;A0A087WWY3;F8WE98;H0Y5F3;H7C2E7;H0Y5C6;O75369;Q14315	Q5HY54;Q60FE5;P21333;A0A087WWY3	Filamin-A	FLNA	NaN	23.5609	25.2757	21.8394	23.5344	25.5078	NaN	NaN	NaN	NaN	NaN	NaN	7.3505e-61	1	6	11	0	0	0	1	6	11	0	0	0	0.7	2.9	5.3	0	0	0	276.55	22.9628	23.6272	18.2013	18.1755	-0.664448	0.0258484
P08729;CON__Q3KNV1;CON__P08729	P08729;CON__Q3KNV1;CON__P08729	Keratin, type II cytoskeletal 7	KRT7	NaN	NaN	NaN	21.2514	NaN	22.1041	NaN	NaN	NaN	NaN	NaN	NaN	9.0215e-28	2	0	2	0	0	0	2	0	2	0	0	0	7	1.9	9.2	1.9	1.9	1.9	51.385	20.073	20.8653	19.3908	18.6205	-0.792299	0.770323
CON__P01966;G3V1N2;P69905;P02008	CON__P01966	Hemoglobin subunit alpha	HBA_BOVIN	21.9199	NaN	24.1074	23.4931	NaN	25.2144	NaN	NaN	NaN	NaN	NaN	NaN	2.4297e-25	2	0	4	0	0	0	2	0	4	0	0	0	26.1	0	45.1	0	0	0	15.184	21.5047	22.3638	19.3153	18.2296	-0.859083	1.08565
Q9P0U1;B5MD00;A0A087WZY2;A6NIV2	Q9P0U1;B5MD00;A0A087WZY2;A6NIV2	Mitochondrial import receptor subunit TOM7 homolog	TOMM7	23.6156	NaN	NaN	23.5246	22.1004	NaN	NaN	NaN	NaN	NaN	NaN	NaN	1.4178e-19	1	1	0	0	0	0	1	1	0	0	0	0	30.9	12.7	0	0	0	0	6.2484	21.2199	22.1114	18.3071	16.9577	-0.891436	1.34938
P68371;P04350;M0QY85;M0QZL7;M0R278;K7ESM5;Q3ZCM7;Q9BUF5;M0R0X0;M0QY37;M0QX14;A0A075B736;Q5SQY0;I3L2F9;A6NNZ2;M0R1I1;A0A075B724;M0R2D3;M0QYM7;G3V2A3;Q9H4B7;CON__ENSEMBL:ENSBTAP00000025008	P68371;P04350	Tubulin beta-4B chain;Tubulin beta-4A chain	TUBB4B;TUBB4A	21.7112	23.3863	23.7451	23.7244	24.4982	23.3766	NaN	NaN	NaN	NaN	NaN	NaN	9.9623e-115	2	3	2	0	0	0	1	2	1	0	0	0	19.8	24.7	19.1	0	0	0	49.83	22.9475	23.8664	18.4941	17.5171	-0.918909	0.976955
lpw_05441	lpw_05441	acetyl-CoA carboxylase biotin carboxyl carrier protein	Lpw_05441	22.2701	24.648	24.7531	23.5141	25.8022	25.6605	NaN	NaN	NaN	NaN	NaN	NaN	1.7371e-16	1	2	3	0	0	0	1	2	3	0	0	0	13.1	26.2	36.2	0	0	0	17.524	23.8904	24.9923	18.3228	17.047	-1.1019	1.27582
F8W6I7;P09651;F8W646;H0YH80;F8VYN5;F8VTQ5;F8VZ49;Q32P51	F8W6I7;P09651;F8W646;H0YH80	Heterogeneous nuclear ribonucleoprotein A1	HNRNPA1	21.9743	NaN	22.1132	23.5139	NaN	22.2007	NaN	NaN	NaN	NaN	NaN	NaN	1.6573e-08	2	0	1	0	0	0	2	0	1	0	0	0	11.1	0	4.2	0	0	0	33.155	20.8643	22.2129	18.2575	17.9513	-1.34855	0.306116
Q99880;Q99879;Q99877;Q93079;Q8N257;Q5QNW6;Q16778;P62807;P58876;P57053;P33778;P23527;P06899;O60814;U3KQK0;Q96A08	Q99880;Q99879;Q99877;Q93079;Q8N257;Q5QNW6;Q16778;P62807;P58876;P57053;P33778;P23527;P06899;O60814;U3KQK0;Q96A08	Histone H2B type 1-L;Histone H2B type 1-M;Histone H2B type 1-N;Histone H2B type 1-H;Histone H2B type 3-B;Histone H2B type 2-F;Histone H2B type 2-E;Histone H2B type 1-C/E/F/G/I;Histone H2B type 1-D;Histone H2B type F-S;Histone H2B type 1-B;Histone H2B type 1-O;Histone H2B type 1-J;Histone H2B type 1-K;Histone H2B type 1-A	HIST1H2BL;HIST1H2BM;HIST1H2BN;HIST1H2BH;HIST3H2BB;HIST2H2BF;HIST2H2BE;HIST1H2BC;HIST1H2BD;H2BFS;HIST1H2BB;HIST1H2BO;HIST1H2BJ;HIST1H2BK;HIST1H2BA	22.8294	23.4951	25.1673	25.2703	24.3357	26.1793	21.7763	NaN	21.0537	24.6791	NaN	21.2784	1.1874e-30	2	1	1	2	0	1	2	1	1	2	0	1	20.6	7.1	8.7	15.9	0	8.7	13.952	23.8306	25.2618	20.7952	20.7669	-1.43119	0.0282917
P05787;CON__P05787;F8VUG2;CON__H-INV:HIT000292931;CON__Q9H552	P05787;CON__P05787;F8VUG2	Keratin, type II cytoskeletal 8	KRT8	21.4462	NaN	NaN	22.8517	20.7613	20.9126	NaN	NaN	NaN	NaN	NaN	NaN	2.5496e-32	1	1	1	0	0	0	1	1	1	0	0	0	6.4	6.4	7.9	3.9	3.9	5.8	53.704	20.0338	21.5085	19.4461	18.5162	-1.47472	0.929956
CON__Streptavidin	CON__Streptavidin	Streptavidin	Streptavidin	25.3849	21.5117	24.4421	27.1949	22.9548	25.9257	21.8741	24.4448	28.49	27.048	26.9468	29.3175	3.1269e-297	4	1	3	3	4	4	4	1	3	3	4	4	43.1	6.9	31.9	30	43.1	43.1	16.622	23.7796	25.3584	24.9363	27.7708	-1.57887	-2.83448
P04792;C9J3N8;F8WE04	P04792	Heat shock protein beta-1	HSPB1	22.1907	20.3441	24.1298	23.6909	23.0499	25.0186	NaN	NaN	NaN	NaN	NaN	23.019	4.4135e-15	2	2	4	0	0	1	2	2	4	0	0	1	16.1	12.2	25.4	0	0	7.8	22.782	22.2215	23.9198	18.9313	19.7723	-1.69828	-0.841017
P08670;B0YJC4	P08670;B0YJC4	Vimentin	VIM	NaN	NaN	22.295	22.4471	NaN	23.1543	NaN	NaN	NaN	NaN	NaN	NaN	3.008e-22	1	0	1	0	0	0	1	0	1	0	0	0	3.4	0	2.4	0	0	0	53.651	20.2604	21.9988	18.8255	18.9587	-1.73838	-0.133179
C9JMC5;A8MYB8;E9PNN6;P30838;C9JKT2;I3L3W9;I3L4E5;I3L1H6;I3L3I9;J3QS00;E9PJV0;I3L1M4;P48448;J3QRD1;P43353;P51648	C9JMC5;A8MYB8;E9PNN6;P30838;C9JKT2;I3L3W9;I3L4E5;I3L1H6;I3L3I9	Aldehyde dehydrogenase, dimeric NADP-preferring	ALDH3A1	NaN	NaN	22.5684	22.237	21.8994	22.1733	NaN	NaN	NaN	NaN	NaN	NaN	4.7496e-21	1	1	1	0	0	0	1	1	1	0	0	0	5.1	5.1	3.8	0	0	0	41.647	20.0607	22.1032	18.0764	17.6222	-2.04252	0.454187
P62805	P62805	Histone H4	HIST1H4A	NaN	NaN	22.3145	24.3236	NaN	24.45	NaN	NaN	NaN	NaN	NaN	NaN	1.7428e-14	1	0	1	0	0	0	1	0	1	0	0	0	11.7	0	11.7	0	0	0	11.367	20.4107	22.9004	19.3698	18.1461	-2.48974	1.22369

## Sheet: Lysis buffers
				log2 intensity																									Razor and unique peptides												Unique peptides
				GnCl/Triton						Triton						CHAPS						SDS							GnCl/Triton			Triton			CHAPS			SDS			GnCl/Triton			Triton			CHAPS
Protein IDs	Majority protein IDs	Protein names	Gene names	Bio 1	Bio 2	Bio 3	K/A 1	K/A 2	K/A 3	Bio 1	Bio 2	Bio 3	K/A 1	K/A 2	K/A 3	Bio 1	Bio 2	Bio 3	K/A 1	K/A 2	K/A 3	Bio 1	Bio 2	Bio 3	K/A 1	K/A 2	K/A 3	PEP	Sample 1	Sample 2	Sample 3	Sample 1	Sample 2	Sample 3	Sample 1	Sample 2	Sample 3	Sample 1	Sample 2	Sample 3	Sample 1	Sample 2	Sample 3	Sample 1	Sample 2	Sample 3	Sample 1	Sample 2	Sample 3
lpw_26851	lpw_26851	SidM	SidM	36.4254	36.4371	36.0521	NaN	NaN	20.9807	35.7181	35.2224	35.2271	21.3678	21.6126	NaN	35.6766	35.4861	35.0631	23.0284	22.0832	NaN	36.4559	36.1551	36.4594	24.6046	27.6147	24.0491	0	56	51	50	45	45	44	44	54	39	54	48	45	56	51	50	45	45	44	44	54	39
P62820;E7END7	P62820;E7END7	Ras-related protein Rab-1A	RAB1A	25.8253	25.519	25.5896	NaN	NaN	NaN	31.101	30.8533	30.89	NaN	NaN	NaN	30.5428	30.4025	29.9217	NaN	NaN	NaN	27.3864	27.3785	27.433	NaN	NaN	NaN	0	3	2	2	9	9	9	9	10	8	5	7	6	0	0	0	5	4	4	4	4	4
H7BYW1;P20340;Q9NRW1;C9JU14;J3KR73;C9JB90;F5H3K7;C9J0I2;F5GX61;Q14964	H7BYW1;P20340;Q9NRW1;C9JU14;J3KR73	Ras-related protein Rab-6A;Ras-related protein Rab-6B	RAB6A;RAB6B	25.4011	25.1018	24.7101	NaN	NaN	NaN	28.9195	28.7219	28.6892	NaN	NaN	NaN	28.7237	28.0379	27.9234	NaN	NaN	NaN	26.6881	26.66	26.8171	NaN	NaN	NaN	1.43e-120	1	1	1	1	1	1	1	1	1	1	2	1	0	0	0	0	0	0	0	0	0
Q9H0U4;E9PLD0;A0A087WTI1;Q92928;H0YMN7	Q9H0U4;E9PLD0	Ras-related protein Rab-1B	RAB1B	22.5341	NaN	22.9379	NaN	NaN	NaN	28.9755	28.251	28.5678	NaN	NaN	NaN	28.3186	27.4367	27.2472	NaN	NaN	NaN	23.4648	NaN	23.507	NaN	NaN	NaN	0	1	0	1	4	3	4	4	3	3	1	0	1	1	0	1	4	3	4	4	3	3
J3QS39;J3QTR3;F5H6Q2;P62987;F5GYU3;F5H2Z3;F5H265;B4DV12;F5H388;P62979;F5H747;F5GXK7;J3QKN0;Q5PY61;P0CG47;Q96C32;P0CG48;M0R1V7;A0A087WV77;M0R1M6;M0R2S1;J3QLP7;J3QRK5;J3QSA3;F5GZ39;K7EMA8;J3KSM4	J3QS39;J3QTR3;F5H6Q2;P62987;F5GYU3;F5H2Z3;F5H265;B4DV12;F5H388;P62979;F5H747;F5GXK7;J3QKN0;Q5PY61;P0CG47;Q96C32;P0CG48;M0R1V7;A0A087WV77;M0R1M6;M0R2S1;J3QLP7;J3QRK5	Ubiquitin-60S ribosomal protein L40;Ubiquitin;60S ribosomal protein L40;Ubiquitin-40S ribosomal protein S27a;Ubiquitin;40S ribosomal protein S27a;Polyubiquitin-B;Ubiquitin;Polyubiquitin-C;Ubiquitin	UBB;RPS27A;UBC;UBA52;UBBP4	27.2733	27.8285	26.1394	19.7871	21.9176	NaN	26.332	27.012	25.6527	NaN	NaN	NaN	NaN	26.9556	NaN	NaN	NaN	NaN	27.1588	26.9974	27.1791	NaN	NaN	NaN	1.2454e-266	3	3	2	3	3	1	0	3	0	1	1	1	3	3	2	3	3	1	0	3	0
P07355;H0YN42;H0YMD0;H0YMU9;A6NMY6;H0YKS4;H0YM50;H0YMM1;H0YNP5;H0YKZ7;H0YLV6;H0YMT9;H0YKX9;H0YN28;H0YL33;H0YMW4;H0YKL9;H0YNA0;H0YKV8;H0YN52;H0YMD9;H0YNB8;H0YKN4;H0YLE2	P07355;H0YN42;H0YMD0;H0YMU9;A6NMY6;H0YKS4;H0YM50;H0YMM1;H0YNP5	Annexin A2;Annexin;Putative annexin A2-like protein	ANXA2;ANXA2P2	28.311	28.507	27.4026	22.1947	24.4105	22.9618	29.2788	28.6556	28.5475	22.8553	NaN	22.5419	28.335	28.2886	27.8359	19.6952	20.9284	22.4197	29.1376	29.2305	29.2584	NaN	NaN	20.7911	0	9	12	8	14	13	12	9	12	9	10	13	12	9	12	8	14	13	12	9	12	9
P04083;Q5T3N1;Q5T3N0	P04083;Q5T3N1	Annexin A1	ANXA1	25.5579	25.9535	24.0098	NaN	NaN	NaN	25.9422	26.0363	25.4908	NaN	NaN	NaN	26.1214	25.1587	24.3601	NaN	NaN	NaN	26.8901	26.0262	26.5712	NaN	NaN	NaN	0	4	5	3	6	6	6	6	5	3	8	5	6	4	5	3	6	6	6	6	5	3
lpw_31531	lpw_31531	MavP	MavP	27.267	27.048	26.8553	NaN	NaN	NaN	26.4591	26.2042	26.4923	NaN	NaN	NaN	23.9531	23.9549	22.9837	NaN	NaN	NaN	26.5892	25.9411	27.0753	NaN	NaN	NaN	1.5849e-104	5	4	5	4	4	5	2	3	2	5	3	5	5	4	5	4	4	5	2	3	2
P00352;Q5SYQ7;Q5SYQ9;Q5SYQ8;H0Y2X5;H0YMG7;P47895;P30837;O94788	P00352	Retinal dehydrogenase 1	ALDH1A1	26.6164	26.6495	25.9102	25.4961	25.8451	25.9342	27.0861	26.4744	26.8096	22.5913	NaN	NaN	27.3305	27.0907	25.3607	NaN	21.8628	NaN	26.0308	26.3202	26.5431	21.5377	NaN	22.6723	6.8478e-275	6	6	5	6	6	6	9	8	4	4	5	6	6	6	5	6	6	6	9	8	4
P61026;H0YLJ8;H0YL94;P59190	P61026	Ras-related protein Rab-10	RAB10	24.4778	23.2243	22.7132	NaN	NaN	NaN	25.996	24.8101	24.0399	NaN	NaN	NaN	24.7793	24.9622	NaN	NaN	NaN	NaN	25.6954	25.837	25.716	NaN	NaN	NaN	3.6667e-120	2	1	1	4	2	1	2	3	0	3	2	2	2	1	1	4	2	1	2	3	0
P04406;E7EUT5	P04406;E7EUT5	Glyceraldehyde-3-phosphate dehydrogenase	GAPDH	28.8893	29.3184	29.096	28.0314	28.6209	28.8318	28.2719	27.3574	27.8201	25.3959	NaN	21.6922	28.1331	28.3519	27.828	NaN	21.301	NaN	28.4469	27.6312	27.3874	21.9784	20.2798	NaN	0	6	7	9	6	5	6	7	10	6	7	5	5	6	7	9	6	5	6	7	10	6
P08107;V9GZ37	P08107	Heat shock 70 kDa protein 1A/1B	HSPA1A	23.3399	22.5435	21.9685	20.9001	20.7065	20.6777	23.6104	22.3596	22.3766	NaN	NaN	NaN	21.9466	23.8072	NaN	NaN	NaN	NaN	22.844	24.1231	24.6741	NaN	NaN	NaN	7.7032e-33	1	1	1	2	1	1	1	2	0	1	1	2	0	0	0	1	0	0	0	1	0
P61019;E9PKL7;Q5HYI5;Q8WUD1;H7C125;E9PE37;Q6PIK3;H0YD31	P61019;E9PKL7;Q5HYI5;Q8WUD1	Ras-related protein Rab-2A;Ras-related protein Rab-2B	RAB2A;DKFZp313C1541;RAB2B	NaN	NaN	NaN	NaN	NaN	NaN	23.1921	22.4709	22.6329	NaN	NaN	NaN	23.4936	21.2605	NaN	NaN	NaN	NaN	23.5028	23.3126	23.619	NaN	NaN	NaN	1.6099e-23	0	0	0	2	1	2	2	1	0	2	2	3	0	0	0	2	1	2	2	1	0
P61006	P61006	Ras-related protein Rab-8A	RAB8A	NaN	NaN	NaN	NaN	NaN	NaN	23.1331	23.1263	22.5974	NaN	NaN	NaN	22.3327	22.8268	NaN	NaN	NaN	NaN	NaN	21.9989	NaN	NaN	NaN	NaN	1.9043e-103	0	0	0	1	1	2	1	2	0	0	1	0	0	0	0	1	1	2	1	2	0
P52209;K7EMN2;K7EM49;K7EPF6;K7ELN9	P52209;K7EMN2;K7EM49;K7EPF6	6-phosphogluconate dehydrogenase, decarboxylating	PGD	24.6727	25.2286	24.4953	NaN	22.2253	22.6804	24.5867	23.5629	23.1703	NaN	NaN	NaN	24.2612	23.555	22.4462	NaN	22.4681	NaN	24.1014	23.8436	22.7859	NaN	NaN	NaN	2.6182e-44	2	4	3	3	2	2	3	2	1	2	2	2	2	4	3	3	2	2	3	2	1
P07737;K7EJ44;CON__P02584;I3L3D5	P07737;K7EJ44	Profilin-1	PFN1	25.3726	25.5058	23.5333	21.7068	21.8669	NaN	24.9967	24.6939	24.0687	19.6973	NaN	20.9362	25.2623	25.041	22.8826	NaN	NaN	18.5131	24.9056	25.798	25.1502	NaN	18.586	20.8799	1.2725e-81	4	4	1	3	3	4	3	4	2	4	5	4	4	4	1	3	3	4	3	4	2
lpw_17241	lpw_17241	PpeB	PpeB	21.7763	NaN	NaN	NaN	NaN	NaN	23.5028	24.5566	21.0001	NaN	NaN	NaN	NaN	NaN	NaN	NaN	NaN	NaN	25.9466	26.2983	26.7502	NaN	NaN	NaN	6.067e-147	1	0	0	2	3	1	0	0	0	4	5	7	1	0	0	2	3	1	0	0	0
lpw_30711	lpw_30711	MavN	MavN	21.9687	21.6959	NaN	NaN	NaN	NaN	21.5261	21.4254	21.9957	NaN	NaN	NaN	NaN	NaN	NaN	NaN	NaN	NaN	22.3204	22.9414	24.1347	NaN	NaN	NaN	2.9297e-16	1	1	0	1	1	1	0	0	0	1	1	3	1	1	0	1	1	1	0	0	0
O60218	O60218	Aldo-keto reductase family 1 member B10	AKR1B10	28.0752	27.6163	27.6664	26.4867	26.4278	27.251	27.5078	26.378	26.6674	25.5047	NaN	24.8378	27.876	27.4616	26.2357	25.29	25.2099	24.0372	27.3692	28.1069	28.1776	21.2992	NaN	23.7761	0	7	7	7	6	5	5	7	9	4	6	9	9	4	4	4	4	3	3	4	6	3
P62937;F8WE65;C9J5S7;E5RIZ5	P62937;F8WE65;C9J5S7;E5RIZ5	Peptidyl-prolyl cis-trans isomerase A;Peptidyl-prolyl cis-trans isomerase A, N-terminally processed;Peptidyl-prolyl cis-trans isomerase	PPIA	24.0527	24.6472	24.9882	22.6952	22.1039	24.2361	22.5933	NaN	23.3393	NaN	NaN	NaN	NaN	22.0529	22.1537	NaN	NaN	NaN	24.3269	24.4687	23.6824	NaN	NaN	NaN	5.0155e-40	2	2	3	1	0	1	1	1	1	2	2	3	2	2	3	1	0	1	1	1	1
H3BMH2;H3BSC1;P62491;Q15907;B4DQU5	H3BMH2;H3BSC1;P62491;Q15907;B4DQU5	Ras-related protein Rab-11A;Ras-related protein Rab-11B	RAB11A;RAB11B	22.1593	NaN	NaN	NaN	NaN	NaN	23.5256	23.1765	NaN	NaN	NaN	NaN	21.9104	NaN	21.9333	NaN	NaN	NaN	NaN	22.6126	22.5883	NaN	NaN	NaN	5.5177e-14	1	0	0	2	2	0	1	0	1	0	1	1	1	0	0	2	2	0	1	0	1
B4DK69;P52895;A0A0A0MSD5;S4R3P0	B4DK69;P52895;A0A0A0MSD5;S4R3P0	Aldo-keto reductase family 1 member C2	AKR1C2	26.8377	27.3457	26.3772	26.12	26.4972	26.3755	22.9913	22.7281	22.8205	22.0751	NaN	NaN	23.6815	24.9923	22.7744	22.4435	23.2628	22.0256	24.8276	24.4752	25.5988	21.3475	20.0173	22.9119	5.6768e-101	6	6	5	2	1	1	2	5	1	3	2	4	2	3	2	1	0	0	1	1	0
P11142;E9PKE3;E9PN89;E9PLF4;E9PQQ4;E9PQK7;E9PK54;E9PI65;E9PNE6;E9PPY6;E9PN25;P54652;A8K7Q2;P11021	P11142;E9PKE3;E9PN89;E9PLF4;E9PQQ4;E9PQK7;E9PK54;E9PI65;E9PNE6	Heat shock cognate 71 kDa protein	HSPA8	24.4123	24.2673	23.7853	21.3481	NaN	21.1158	24.5167	24.4717	23.7166	22.2763	NaN	NaN	23.4739	25.1816	23.0467	NaN	21.7198	NaN	24.2668	24.5038	24.8595	NaN	NaN	NaN	1.495e-199	3	2	2	3	3	2	2	4	3	2	3	2	2	1	1	2	2	1	1	2	3
A0A0A0MSI0;Q06830;A0A0A0MRQ5;H7C3T4;Q13162	A0A0A0MSI0;Q06830;A0A0A0MRQ5	Peroxiredoxin-1	PRDX1	25.8043	24.8351	23.4344	23.2376	24.5106	23.8527	24.5103	24.5287	22.7611	22.0196	NaN	21.6787	23.8482	24.5853	23.3483	NaN	20.9255	20.2535	25.7656	25.4549	25.6368	NaN	NaN	19.8835	8.0115e-73	4	3	2	2	3	1	1	3	2	3	3	3	3	2	1	1	2	0	0	2	2
B4DLR8;P15559;H3BRK3;H3BNV2	B4DLR8;P15559;H3BRK3;H3BNV2	NAD(P)H dehydrogenase [quinone] 1	NQO1	25.4291	26.3438	26.0029	24.749	25.7065	25.9921	24.2316	24.533	23.0127	22.584	20.6935	NaN	22.584	24.0361	NaN	20.1651	21.7848	NaN	22.9202	22.8918	23.6092	20.3337	NaN	21.3375	3.821e-29	2	3	5	2	3	1	1	2	0	1	1	1	2	3	5	2	3	1	1	2	0
lpw_25181	lpw_25181	Lpg2327	Lpg2327	25.9875	23.9593	NaN	NaN	NaN	NaN	23.3272	21.8302	NaN	NaN	NaN	NaN	NaN	23.8736	NaN	NaN	NaN	NaN	24.1019	25.3956	25.7635	NaN	NaN	NaN	1.1423e-173	5	3	0	2	1	0	0	3	0	3	3	4	5	3	0	2	1	0	0	3	0
P42330;A0A0A0MSS8;S4R3Z2;A6NHU4;S4R3D5;P17516;H0Y804	P42330;A0A0A0MSS8;S4R3Z2;A6NHU4;S4R3D5;P17516	Aldo-keto reductase family 1 member C3;Aldo-keto reductase family 1 member C4	AKR1C3;AKR1C1;AKR1C4	24.2952	24.6402	24.2039	24.1944	21.8875	23.9294	22.1576	NaN	23.4069	NaN	NaN	NaN	NaN	NaN	NaN	NaN	NaN	NaN	24.7528	22.783	23.9851	NaN	NaN	NaN	1.3879e-244	2	2	2	1	0	1	0	0	0	2	1	1	2	2	2	1	0	1	0	0	0
P61106;X6RFL8	P61106;X6RFL8	Ras-related protein Rab-14	RAB14	22.1454	NaN	NaN	NaN	NaN	NaN	21.9182	21.7019	NaN	NaN	NaN	NaN	NaN	21.7805	NaN	NaN	NaN	NaN	23.4261	22.0737	23.6214	NaN	NaN	NaN	1.2511e-26	1	0	0	1	1	0	0	1	0	1	1	2	1	0	0	1	1	0	0	1	0
P06733;K7EM90;E5RI09;E5RG95;K7EPM1;K7EKN2;E5RGZ4;P13929	P06733;K7EM90	Alpha-enolase;Enolase	ENO1	23.3306	NaN	NaN	23.3395	NaN	NaN	23.516	23.3231	NaN	22.5585	NaN	NaN	23.3835	25.0948	NaN	NaN	22.7886	NaN	NaN	NaN	24.7424	NaN	NaN	21.0657	8.6483e-35	1	0	0	1	1	0	1	3	0	0	0	2	1	0	0	0	0	0	0	2	0
Q5VTE0;P68104;A0A087WV01;A0A087WVQ9;A6PW80;Q5JR01	Q5VTE0;P68104;A0A087WV01;A0A087WVQ9	Putative elongation factor 1-alpha-like 3;Elongation factor 1-alpha 1	EEF1A1P5;EEF1A1	27.2832	27.0776	26.3073	24.4083	24.509	24.3465	25.574	24.6393	24.545	23.0789	20.9945	22.3033	25.2586	26.8158	24.7347	22.7356	23.5342	22.9586	26.264	25.8591	26.1867	20.0203	NaN	20.7662	8.9395e-253	8	7	5	4	2	3	2	5	2	4	3	4	3	3	2	1	0	1	1	1	1
P00338;F5GYU2;F5GXY2;F5GXH2;F5H5J4;F5H6W8;F5GZQ4;F5H8H6;F5GXC7;F5GWW2;F5GXU1	P00338;F5GYU2;F5GXY2	L-lactate dehydrogenase A chain	LDHA	26.2234	24.4427	25.6618	23.1395	22.2029	24.2774	22.5876	21.3621	NaN	21.2706	NaN	NaN	22.8393	23.5562	NaN	NaN	22.4226	NaN	22.448	21.2403	22.4457	NaN	NaN	NaN	3.881e-111	6	2	5	1	1	0	1	4	0	1	1	1	6	2	5	1	1	0	1	4	0
P11413;E7EUI8;E7EM57;E9PD92	P11413;E7EUI8;E7EM57;E9PD92	Glucose-6-phosphate 1-dehydrogenase	G6PD	27.1782	27.5278	27.5444	26.121	26.5054	27.1509	22.3428	22.1398	21.5662	21.6706	NaN	NaN	NaN	23.7411	21.9116	NaN	19.7749	20.1401	24.7576	21.6421	21.6205	NaN	NaN	20.2099	3.4917e-146	9	11	13	2	2	2	0	4	1	4	2	2	9	11	13	2	2	2	0	4	1
P62826;B5MDF5;J3KQE5;H0YFC6;F5H018;A0A087X0W0;B4DV51	P62826;B5MDF5;J3KQE5;H0YFC6;F5H018	GTP-binding nuclear protein Ran	RAN	24.6061	NaN	23.6862	22.2648	22.3375	23.1108	21.6446	NaN	NaN	NaN	NaN	NaN	22.5438	22.279	NaN	NaN	NaN	NaN	22.2096	23.1243	22.9467	NaN	NaN	NaN	1.6895e-13	3	2	3	1	0	0	2	4	0	1	2	2	3	2	3	1	0	0	2	4	0
P10599	P10599	Thioredoxin	TXN	23.3087	NaN	NaN	20.647	NaN	NaN	23.0421	22.8173	22.9585	20.9573	20.8026	20.5833	NaN	NaN	23.2345	NaN	NaN	21.7216	NaN	NaN	NaN	NaN	NaN	NaN	1.6539e-12	1	0	0	1	1	1	0	0	1	0	0	0	1	0	0	1	1	1	0	0	1
Q01650	Q01650	Large neutral amino acids transporter small subunit 1	SLC7A5	NaN	NaN	NaN	NaN	NaN	NaN	22.1964	NaN	NaN	NaN	NaN	NaN	NaN	NaN	NaN	NaN	NaN	NaN	NaN	20.628	21.3712	NaN	NaN	NaN	1.8861e-05	0	0	0	1	0	0	0	0	0	0	1	1	0	0	0	1	0	0	0	0	0
P05091;S4R3S4;F8VP50	P05091	Aldehyde dehydrogenase, mitochondrial	ALDH2	NaN	NaN	NaN	NaN	NaN	NaN	NaN	NaN	NaN	NaN	NaN	NaN	NaN	22.3641	20.8644	NaN	23.2334	22.8856	NaN	NaN	NaN	NaN	NaN	NaN	1.418e-34	0	0	0	0	0	0	0	2	2	0	0	0	0	0	0	0	0	0	0	2	2
CON__Q9U6Y5	CON__Q9U6Y5	GFP-like fluorescent chromoprotein FP506	GFPL1_ZOASP	23.5737	22.0882	NaN	23.368	22.0632	NaN	NaN	NaN	NaN	NaN	NaN	NaN	NaN	NaN	NaN	NaN	NaN	NaN	NaN	NaN	NaN	NaN	NaN	NaN	4.0647e-10	1	1	0	0	0	0	0	0	0	0	0	0	1	1	0	0	0	0	0	0	0
F5H6X6;E9PKU7;Q14697	F5H6X6;E9PKU7;Q14697	Neutral alpha-glucosidase AB	GANAB	23.8361	23.511	NaN	22.5424	22.1944	NaN	NaN	NaN	NaN	NaN	NaN	NaN	NaN	NaN	NaN	NaN	NaN	NaN	NaN	NaN	NaN	NaN	NaN	NaN	4.1074e-07	3	2	0	0	0	0	0	0	0	0	0	0	3	2	0	0	0	0	0	0	0
D6RFX4;H0YAF8;D6R9Z1;H0YAM7;J3KPE3;H0Y8W2;D6R9L0;P63244;H0Y8R5;D6RAU2;E9PD14;D6RFZ9;D6RHH4;D6RAC2;D6REE5	D6RFX4;H0YAF8;D6R9Z1;H0YAM7;J3KPE3;H0Y8W2;D6R9L0;P63244;H0Y8R5;D6RAU2;E9PD14;D6RFZ9;D6RHH4;D6RAC2;D6REE5	Guanine nucleotide-binding protein subunit beta-2-like 1	GNB2L1	NaN	22.7847	23.9441	NaN	22.5644	24.0224	NaN	NaN	NaN	NaN	NaN	NaN	NaN	NaN	NaN	NaN	NaN	NaN	NaN	NaN	NaN	NaN	NaN	NaN	5.3949e-07	0	1	2	0	0	0	0	0	0	0	0	0	0	1	2	0	0	0	0	0	0
Q13085;Q59FY4;O00763;F8W8T8;H0YGH5;A0A087WWN5;A0A087X2F8;A0A087X0W4;A0A087X126;S4R3S7;E9PEW7;A0A087WYS8;A0A087WYK6	Q13085;Q59FY4	Acetyl-CoA carboxylase 1;Biotin carboxylase	ACACA	NaN	NaN	NaN	NaN	NaN	NaN	NaN	NaN	NaN	NaN	NaN	NaN	NaN	25.7394	NaN	NaN	21.4561	22.5773	NaN	NaN	NaN	NaN	NaN	NaN	0	0	0	0	0	0	0	0	2	1	0	0	0	0	0	0	0	0	0	0	2	1
P14618;B4DNK4;H3BTN5;H3BQ34;H3BR70;H3BT25;H3BUW1;H3BTJ2;H3BN34;H3BQZ3;H3BU13;P30613	P14618;B4DNK4;H3BTN5;H3BQ34	Pyruvate kinase PKM;Pyruvate kinase	PKM	28.766	28.7322	28.3628	27.4543	27.6511	27.8096	25.2912	23.4143	23.0025	24.7455	21.2148	21.2508	26.1759	25.4641	23.901	23.6554	24.166	23.1496	25.8565	22.9206	24.4312	21.7331	NaN	22.5761	0	14	10	12	5	1	1	6	6	2	5	1	3	14	10	12	5	1	1	6	6	2
P63261;P60709;P68133;P68032;I3L3I0;I3L1U9;Q5T8M8;Q5T8M7;P63267;P62736;I3L4N8;A6NL76;G5E9R0;K7EM38;I3L3R2;E7EVS6;J3KT65;Q6S8J3;A5A3E0;C9JUM1;C9JZR7;P0CG38;C9JTX5;F8WB63;B8ZZJ2;C9JFL5;F6UVQ4;F6QUT6;F8WCH0;Q9BYX7;P0CG39	P63261;P60709;P68133;P68032;I3L3I0;I3L1U9;Q5T8M8;Q5T8M7;P63267;P62736;I3L4N8;A6NL76	Actin, cytoplasmic 2;Actin, cytoplasmic 2, N-terminally processed;Actin, cytoplasmic 1;Actin, cytoplasmic 1, N-terminally processed;Actin, alpha skeletal muscle;Actin, alpha cardiac muscle 1;Actin, gamma-enteric smooth muscle;Actin, aortic smooth muscle	ACTG1;ACTB;ACTA1;ACTC1;ACTG2;ACTA2	30.1245	29.8955	29.4902	29.2639	29.3157	29.3648	25.7025	24.7209	24.1684	26.1848	21.1305	22.8766	25.6751	24.9274	24.7621	20.8672	22.6144	23.7915	27.6991	26.2384	26.5354	24.3042	23.5198	25.4149	0	13	11	11	5	4	2	5	3	3	10	6	7	9	8	8	5	3	2	4	2	3
Q9BQE3;P68363;F5H5D3;Q71U36;F8VVB9;Q13748;Q9NY65;C9J2C0;F8VQQ4;Q6PEY2;F8VRZ4;F8VS66;F8VX09;F8VWV9;C9JDS9;C9K0S6;F8VRK0;F8VXZ7;F8W0F6;Q9H853;V9GZ17	Q9BQE3;P68363;F5H5D3;Q71U36;F8VVB9;Q13748;Q9NY65;C9J2C0;F8VQQ4;Q6PEY2	Tubulin alpha-1C chain;Tubulin alpha-1B chain;Tubulin alpha-1A chain;Tubulin alpha-3C/D chain;Tubulin alpha-8 chain;Tubulin alpha-3E chain	TUBA1C;TUBA1B;TUBA1A;TUBA3C;TUBA8;TUBA3E	27.3123	27.3143	26.7661	25.9923	26.6777	26.5266	23.2768	24.1612	21.9435	23.1563	21.9505	NaN	22.4363	24.2267	23.5522	NaN	23.5095	23.5998	25.2193	22.7482	NaN	NaN	NaN	NaN	8.0242e-177	8	6	5	1	2	1	1	4	2	2	1	0	2	1	2	0	0	0	0	0	0
P00390	P00390	Glutathione reductase, mitochondrial	GSR	22.8891	22.7722	23.64	NaN	21.8773	23.3537	NaN	NaN	NaN	NaN	NaN	NaN	NaN	NaN	NaN	NaN	NaN	NaN	NaN	NaN	NaN	NaN	NaN	NaN	0.00038066	1	1	1	0	0	0	0	0	0	0	0	0	1	1	1	0	0	0	0	0	0
P26641	P26641	Elongation factor 1-gamma	EEF1G	23.1103	23.1525	NaN	NaN	NaN	NaN	NaN	NaN	NaN	NaN	NaN	NaN	NaN	NaN	NaN	NaN	NaN	NaN	NaN	NaN	NaN	NaN	NaN	NaN	3.0491e-14	1	2	2	0	0	0	0	0	0	0	0	0	1	2	2	0	0	0	0	0	0
P31689	P31689	DnaJ homolog subfamily A member 1	DNAJA1	NaN	NaN	NaN	NaN	NaN	NaN	NaN	NaN	NaN	NaN	NaN	NaN	NaN	NaN	NaN	NaN	NaN	NaN	23.0581	NaN	23.2445	NaN	NaN	NaN	0.00061505	0	0	0	0	0	0	0	0	0	1	0	2	0	0	0	0	0	0	0	0	0
P08238;Q5T9W8;F8W026;Q96GW1;lpw_13761;P14625	P08238	Heat shock protein HSP 90-beta	HSP90AB1	23.8953	NaN	NaN	NaN	NaN	NaN	NaN	NaN	NaN	NaN	NaN	NaN	22.4569	22.5926	NaN	NaN	20.1145	NaN	20.7391	NaN	NaN	NaN	NaN	NaN	6.3655e-136	2	0	0	0	0	0	1	3	0	1	0	0	0	0	0	0	0	0	0	1	0
P07900;G3V2J8;Q14568;Q58FG0;Q58FF6;Q58FF7	P07900;G3V2J8	Heat shock protein HSP 90-alpha	HSP90AA1	21.5766	NaN	NaN	NaN	NaN	NaN	NaN	NaN	NaN	NaN	NaN	NaN	NaN	22.5891	20.262	NaN	19.7701	19.5022	NaN	NaN	NaN	NaN	NaN	NaN	1.8274e-237	1	0	0	0	0	0	0	2	1	0	0	0	1	0	0	0	0	0	0	2	1
P14923;C9JK18;C9JKY1;C9JTX4;C9J826;B4DGU4;P35222	P14923	Junction plakoglobin	JUP	NaN	22.7772	NaN	NaN	NaN	NaN	NaN	NaN	NaN	NaN	NaN	NaN	NaN	20.6298	21.3732	NaN	NaN	NaN	NaN	NaN	NaN	NaN	NaN	NaN	0	0	1	0	0	0	0	0	1	1	0	0	0	0	1	0	0	0	0	0	1	1
P07195;F5H793;C9J7H8;A8MW50	P07195	L-lactate dehydrogenase B chain	LDHB	25.1568	24.9925	24.728	23.5994	24.0388	24.1145	21.9283	21.4727	NaN	21.6653	NaN	NaN	NaN	21.4384	NaN	NaN	NaN	NaN	NaN	NaN	NaN	NaN	NaN	NaN	3.6133e-26	4	4	4	1	1	0	1	1	0	0	0	0	4	4	4	1	1	0	1	1	0
P30043;M0QZL1;M0R192	P30043;M0QZL1;M0R192	Flavin reductase (NADPH)	BLVRB	22.7369	23.041	22.6193	22.2015	22.3746	22.4082	NaN	NaN	NaN	NaN	NaN	NaN	NaN	NaN	NaN	NaN	NaN	NaN	21.805	NaN	22.1007	20.8823	NaN	22.0048	6.1797e-13	2	2	2	0	0	0	0	0	0	1	0	1	2	2	2	0	0	0	0	0	0
P23526	P23526	Adenosylhomocysteinase	AHCY	23.4891	23.3865	22.2778	NaN	22.591	22.0841	NaN	NaN	NaN	NaN	NaN	NaN	NaN	NaN	NaN	NaN	NaN	NaN	NaN	NaN	NaN	NaN	NaN	NaN	4.0242e-11	1	1	1	0	0	0	0	0	0	0	0	0	1	1	1	0	0	0	0	0	0
Q08554	Q08554	Desmocollin-1	DSC1	NaN	23.6891	NaN	NaN	23.2939	NaN	NaN	NaN	NaN	NaN	NaN	NaN	21.3116	NaN	22.4008	NaN	NaN	22.4487	NaN	NaN	NaN	NaN	NaN	NaN	1.3073e-146	0	1	0	0	0	0	1	0	1	0	0	0	0	1	0	0	0	0	1	0	1
Q5T4L4;P42677	Q5T4L4;P42677	40S ribosomal protein S27	RPS27	22.1015	24.143	22.2876	21.7948	23.7576	22.3394	NaN	NaN	NaN	NaN	NaN	NaN	NaN	NaN	NaN	NaN	NaN	NaN	NaN	NaN	NaN	NaN	NaN	NaN	0.00012315	1	2	1	0	0	0	0	0	0	0	0	0	0	1	0	0	0	0	0	0	0
K7EM56;S4R417;P62841;K7ELC2;S4R456;K7EJ78;K7EQJ5	K7EM56;S4R417;P62841;K7ELC2;S4R456;K7EJ78;K7EQJ5	40S ribosomal protein S15	RPS15	26.1345	26.9093	25.5363	26.1566	26.8799	25.1861	NaN	NaN	NaN	NaN	NaN	NaN	NaN	NaN	NaN	NaN	NaN	NaN	NaN	NaN	NaN	NaN	NaN	NaN	2.7626e-150	3	2	2	0	0	0	0	0	0	0	0	0	3	2	2	0	0	0	0	0	0
G5E9G0;P39023;H7C3M2;B5MCW2;H7C422	G5E9G0;P39023;H7C3M2;B5MCW2;H7C422	60S ribosomal protein L3	RPL3	24.853	24.309	23.902	23.7864	23.7503	24.6383	NaN	NaN	NaN	NaN	NaN	NaN	NaN	NaN	NaN	NaN	NaN	NaN	NaN	NaN	NaN	NaN	NaN	NaN	1.5822e-21	2	1	2	0	0	0	0	0	0	0	0	0	2	1	2	0	0	0	0	0	0
P68371;P04350;M0QY85;M0QZL7;M0R278;K7ESM5;Q3ZCM7;Q9BUF5;M0R0X0;M0QY37;M0QX14;A0A075B736;Q5SQY0;I3L2F9;A6NNZ2;M0R1I1;A0A075B724;M0R2D3;M0QYM7;G3V2A3;Q9H4B7;CON__ENSEMBL:ENSBTAP00000025008	P68371;P04350	Tubulin beta-4B chain;Tubulin beta-4A chain	TUBB4B;TUBB4A	23.9914	23.0316	24.2216	22.7783	22.0857	23.8965	NaN	NaN	NaN	NaN	NaN	NaN	NaN	NaN	NaN	NaN	NaN	NaN	NaN	NaN	NaN	NaN	NaN	NaN	9.9623e-115	1	1	2	0	0	0	0	0	0	0	0	0	1	1	2	0	0	0	0	0	0
P62269;J3JS69	P62269	40S ribosomal protein S18	RPS18	25.6318	24.9148	24.7414	25.3966	25.1696	24.7128	NaN	NaN	NaN	NaN	NaN	NaN	NaN	NaN	NaN	NaN	NaN	NaN	NaN	NaN	NaN	NaN	NaN	NaN	4.3052e-08	2	2	2	0	0	0	0	0	0	0	0	0	2	2	2	0	0	0	0	0	0
P14735;Q5T5N3	P14735	Insulin-degrading enzyme	IDE	NaN	NaN	NaN	NaN	NaN	NaN	NaN	NaN	NaN	NaN	NaN	NaN	NaN	NaN	NaN	NaN	NaN	NaN	21.2895	21.6773	23.575	NaN	NaN	NaN	1.5665e-25	0	0	0	0	0	0	0	0	0	1	1	2	0	0	0	0	0	0	0	0	0
Q16719;B8ZZA3;A0A087WYM2;A0A087X297	Q16719;B8ZZA3;A0A087WYM2;A0A087X297	Kynureninase	KYNU	23.1921	22.2046	NaN	NaN	21.4999	NaN	NaN	NaN	NaN	NaN	NaN	NaN	NaN	NaN	NaN	NaN	NaN	NaN	NaN	NaN	NaN	NaN	NaN	NaN	1.9406e-05	1	1	0	0	0	0	0	0	0	0	0	0	1	1	0	0	0	0	0	0	0
P80723	P80723	Brain acid soluble protein 1	BASP1	NaN	21.6388	20.7179	NaN	NaN	NaN	NaN	NaN	NaN	NaN	NaN	NaN	NaN	22.2297	20.9213	NaN	NaN	NaN	NaN	NaN	NaN	NaN	NaN	NaN	3.6534e-14	0	1	1	0	0	0	0	2	1	0	0	0	0	1	1	0	0	0	0	2	1
P40926;G3XAL0	P40926;G3XAL0	Malate dehydrogenase, mitochondrial;Malate dehydrogenase	MDH2	NaN	NaN	NaN	NaN	NaN	NaN	NaN	NaN	NaN	NaN	NaN	NaN	NaN	NaN	22.7715	NaN	21.9935	23.7012	NaN	NaN	NaN	NaN	NaN	NaN	1.7058e-94	0	0	0	0	0	0	0	3	2	0	0	0	0	0	0	0	0	0	0	3	2
P62701;C9JEH7;P22090;Q8TD47;A6NH36	P62701;C9JEH7;P22090;Q8TD47	40S ribosomal protein S4, X isoform;40S ribosomal protein S4, Y isoform 1;40S ribosomal protein S4, Y isoform 2	RPS4X;RPS4Y1;RPS4Y2	25.1839	24.7019	24.8722	24.8868	25.1946	24.954	NaN	NaN	NaN	NaN	NaN	NaN	NaN	NaN	NaN	NaN	NaN	NaN	NaN	NaN	NaN	NaN	NaN	NaN	1.4634e-62	4	4	3	0	0	0	0	0	0	0	0	0	4	4	3	0	0	0	0	0	0
O60701;E7ER83;E7ETF4;E7EV97;E7ER95;D6RHF4;E9PBD2	O60701	UDP-glucose 6-dehydrogenase	UGDH	21.5707	NaN	21.5723	NaN	NaN	NaN	23.2536	23.1014	23.0758	22.7694	22.2445	22.2521	24.6689	24.4588	23.3807	24.2534	24.3545	24.6434	NaN	NaN	NaN	NaN	NaN	NaN	4.7669e-53	1	0	1	2	2	2	4	4	4	0	0	0	1	0	1	2	2	2	4	4	4
P05165;H0Y5U0;Q5JTW6;H0Y798;H0Y4B9	P05165	Propionyl-CoA carboxylase alpha chain, mitochondrial	PCCA	23.6917	24.904	24.0887	23.6345	24.5897	24.0104	NaN	NaN	NaN	NaN	NaN	NaN	NaN	22.6178	22.3062	NaN	23.8155	23.0435	NaN	NaN	NaN	NaN	NaN	NaN	0	2	4	2	0	0	0	0	2	2	0	0	0	2	4	2	0	0	0	0	2	2
Q8NEW0;H0Y362	Q8NEW0;H0Y362	Zinc transporter 7	SLC30A7	NaN	NaN	NaN	NaN	NaN	NaN	NaN	NaN	NaN	NaN	NaN	NaN	NaN	NaN	NaN	NaN	NaN	NaN	22.7605	22.6491	24.1362	23.038	22.5064	23.9578	0.00034134	0	0	0	0	0	0	0	1	0	1	1	2	0	0	0	0	0	0	0	1	0
P62266;D6RD47;D6RDJ2;D6RIX0;D6R9I7	P62266;D6RD47	40S ribosomal protein S23	RPS23	26.9516	26.7484	26.801	26.5294	26.4048	26.6235	NaN	NaN	NaN	NaN	NaN	NaN	NaN	NaN	NaN	NaN	NaN	NaN	22.4727	NaN	21.5878	23.0439	NaN	24.1944	6.0125e-11	3	3	3	0	0	0	0	0	0	1	0	2	3	3	3	0	0	0	0	0	0
E7ETK0;A0A087WUS0;P62847	E7ETK0;A0A087WUS0;P62847	40S ribosomal protein S24	RPS24	23.0717	24.1378	23.7005	22.7342	24.1396	24.4699	NaN	NaN	NaN	NaN	NaN	NaN	NaN	NaN	NaN	NaN	NaN	NaN	NaN	NaN	NaN	NaN	NaN	NaN	4.2626e-39	2	2	1	0	0	0	0	0	0	0	0	0	2	2	1	0	0	0	0	0	0
Q5JP53;P07437;Q5ST81;Q9BVA1;Q13885;G3V5W4;G3V2R8;G3V3R4;G3V2N6	Q5JP53;P07437;Q5ST81;Q9BVA1;Q13885	Tubulin beta chain;Tubulin beta-2B chain;Tubulin beta-2A chain	TUBB;TUBB2B;TUBB2A	26.4031	26.3843	25.1943	23.6373	24.6721	24.7404	23.4791	22.2355	22.8294	23.8453	22.2087	NaN	22.7028	20.7876	22.3637	NaN	NaN	NaN	23.7943	21.3363	NaN	NaN	NaN	NaN	3.784e-140	5	5	4	2	1	1	1	1	1	2	1	0	1	2	1	0	0	0	0	0	0
G3V1B3;M0R181;P46778	G3V1B3;M0R181;P46778	60S ribosomal protein L21	RPL21	25.0992	25.0225	24.7138	23.9741	24.9052	24.1818	NaN	NaN	NaN	NaN	NaN	NaN	NaN	NaN	NaN	NaN	NaN	NaN	24.2203	24.7101	23.778	24.0893	24.1176	23.8324	5.1059e-17	2	2	2	0	0	0	0	0	0	1	1	1	2	2	2	0	0	0	0	0	0
A0A087WXM6;J3QQT2;J3QLC8;J3KRX5;P18621;A0A0A0MRF8;J3KRB3;A0A087WWH0;J3QS96;A0A087WY81	A0A087WXM6;J3QQT2;J3QLC8;J3KRX5;P18621;A0A0A0MRF8;J3KRB3;A0A087WWH0;J3QS96	60S ribosomal protein L17	RPL17	23.3155	23.1541	22.6306	22.982	23.0789	22.3441	NaN	NaN	NaN	NaN	NaN	NaN	NaN	NaN	NaN	NaN	NaN	NaN	NaN	NaN	NaN	NaN	NaN	NaN	6.4789e-34	1	1	1	0	0	0	0	0	0	0	0	0	1	1	1	0	0	0	0	0	0
H3BQN4;P04075;J3KPS3;H3BPS8;H3BUH7;H3BR04;H3BMQ8;H3BU78;H3BR68	H3BQN4;P04075;J3KPS3;H3BPS8;H3BUH7;H3BR04	Fructose-bisphosphate aldolase;Fructose-bisphosphate aldolase A	ALDOA	25.0601	26.0226	25.5252	24.7093	25.3228	25.0829	23.1111	NaN	NaN	21.8978	NaN	NaN	NaN	22.1433	NaN	NaN	NaN	NaN	NaN	NaN	NaN	NaN	NaN	NaN	9.5588e-27	4	6	4	2	0	0	0	1	0	0	0	0	4	6	4	2	0	0	0	1	0
K7EMA7;P62750;H7BY10;K7EJV9;K7ERT8;A8MUS3	K7EMA7;P62750;H7BY10;K7EJV9;K7ERT8;A8MUS3	60S ribosomal protein L23a	RPL23A	25.1756	24.9332	24.7217	24.6536	24.7758	24.906	NaN	NaN	NaN	NaN	NaN	NaN	NaN	NaN	NaN	NaN	NaN	NaN	NaN	NaN	NaN	NaN	NaN	NaN	2.5194e-05	2	1	2	0	0	0	0	0	0	0	0	0	2	1	2	0	0	0	0	0	0
CON__P00761;A6XGL3;P07477;CON__P07477;E7EQ64;A0A087WWD8;E9PRA0;Q9BYE2;J3KQC6	CON__P00761	Trypsin	TRYP_PIG	35.3205	35.1666	35.3405	34.8583	34.8978	34.8017	35.3925	35.1673	35.5295	34.9133	34.8233	34.8643	35.5194	34.5322	35.2923	34.7946	34.6639	34.656	35.554	35.2865	34.0025	35.0042	34.6213	32.1912	0	4	4	5	5	4	4	4	4	4	6	4	3	4	4	5	5	4	4	4	4	4
G3V203;H0YHA7;Q07020;J3QQ67;F8VUA6;F8VYV2;A0A075B7A0	G3V203;H0YHA7;Q07020;J3QQ67;F8VUA6;F8VYV2;A0A075B7A0	60S ribosomal protein L18	RPL18	26.4959	26.533	25.8465	26.2222	26.4795	25.961	NaN	NaN	NaN	NaN	NaN	NaN	NaN	NaN	NaN	NaN	NaN	NaN	22.449	NaN	22.0095	22.3445	NaN	22.7949	1.7559e-93	3	3	4	0	0	0	0	0	0	1	0	1	3	3	4	0	0	0	0	0	0
P06744;A0A0A0MTS2;K7EQ48;K7EP41;K7EPY4;K7EIL4;K7ERK8;K7ELR7;K7ERC6;K7ENA0	P06744;A0A0A0MTS2;K7EQ48	Glucose-6-phosphate isomerase	GPI	27.6703	27.8606	26.6577	25.9765	26.1033	25.9593	NaN	NaN	NaN	NaN	NaN	NaN	NaN	NaN	NaN	NaN	NaN	NaN	NaN	NaN	21.5713	NaN	NaN	NaN	1.7959e-204	8	7	6	0	0	0	0	0	0	0	0	1	6	5	4	0	0	0	0	0	0
Q9Y3U8;J3KTD3;J3QSB5	Q9Y3U8	60S ribosomal protein L36	RPL36	24.2025	25.4867	25.3314	24.2443	25.8115	26.1395	NaN	NaN	NaN	NaN	NaN	NaN	NaN	NaN	NaN	NaN	NaN	NaN	NaN	NaN	NaN	NaN	NaN	NaN	1.367e-100	1	2	3	0	0	0	0	0	0	0	0	0	1	2	3	0	0	0	0	0	0
P26373;J3QSB4	P26373;J3QSB4	60S ribosomal protein L13	RPL13	23.1176	23.5379	23.5609	22.8961	23.3551	23.7569	NaN	NaN	NaN	NaN	NaN	NaN	NaN	NaN	NaN	NaN	NaN	NaN	NaN	NaN	21.776	NaN	NaN	21.8698	1.2771e-09	1	2	2	0	0	0	0	0	0	0	0	1	1	2	2	0	0	0	0	0	0
P46777;Q5T7N0	P46777;Q5T7N0	60S ribosomal protein L5	RPL5	22.7926	24.4687	21.9965	22.0055	24.4335	21.7214	NaN	NaN	NaN	NaN	NaN	NaN	NaN	NaN	NaN	NaN	NaN	NaN	NaN	NaN	NaN	NaN	NaN	NaN	7.574e-05	1	2	1	0	0	0	0	0	0	0	0	0	1	2	1	0	0	0	0	0	0
E9PP21;P21291;E9PS42;E9PND2	E9PP21;P21291;E9PS42;E9PND2	Cysteine and glycine-rich protein 1	CSRP1	23.6516	22.711	NaN	NaN	21.0626	NaN	NaN	NaN	NaN	NaN	NaN	NaN	NaN	NaN	NaN	NaN	NaN	NaN	22.6842	22.7245	23.6287	NaN	NaN	NaN	4.2132e-09	2	1	0	0	0	0	0	0	0	1	1	2	2	1	0	0	0	0	0	0	0
B8ZZL8;P61604;S4R3N1;B8ZZ54	B8ZZL8;P61604;S4R3N1	10 kDa heat shock protein, mitochondrial	HSPE1	NaN	NaN	NaN	NaN	NaN	NaN	21.6842	NaN	21.4402	21.7103	NaN	21.6814	21.3583	21.053	21.6556	21.7089	21.4948	22.6852	NaN	NaN	NaN	NaN	NaN	NaN	6.4425e-39	0	0	0	1	0	1	1	1	1	0	0	0	0	0	0	1	0	1	1	1	1
Q99798;A2A274	Q99798;A2A274	Aconitate hydratase, mitochondrial	ACO2	NaN	NaN	NaN	NaN	NaN	NaN	19.9225	20.3829	NaN	20.1549	20.5395	NaN	NaN	19.6764	20.207	NaN	20.6293	21.3209	NaN	NaN	NaN	NaN	NaN	NaN	0.0004501	0	0	0	1	1	0	0	1	1	0	0	0	0	0	0	1	1	0	0	1	1
lpw_16131	lpw_16131	LegC6	LegC6	NaN	NaN	NaN	NaN	NaN	NaN	NaN	NaN	NaN	NaN	NaN	NaN	NaN	NaN	NaN	NaN	NaN	NaN	NaN	21.9538	23.2736	NaN	NaN	NaN	1.9769e-05	0	0	0	0	0	0	0	0	0	0	1	2	0	0	0	0	0	0	0	0	0
E9PKZ0;P62917;G3V1A1;E9PKU4;E9PP36	E9PKZ0;P62917;G3V1A1;E9PKU4	60S ribosomal protein L8	RPL8	27.1356	27.345	26.9264	26.998	27.593	27.0788	NaN	NaN	NaN	NaN	NaN	NaN	NaN	NaN	NaN	NaN	NaN	NaN	23.4131	22.032	23.7532	23.2789	21.864	24.5194	1.2632e-164	2	3	2	0	0	0	0	0	0	2	1	2	2	3	2	0	0	0	0	0	0
P30044	P30044	Peroxiredoxin-5, mitochondrial	PRDX5	NaN	NaN	NaN	NaN	NaN	NaN	NaN	NaN	NaN	NaN	NaN	NaN	NaN	21.4341	22.3745	NaN	22.1918	22.5617	NaN	NaN	NaN	NaN	NaN	NaN	2.0528e-10	0	0	0	0	0	0	0	1	1	0	0	0	0	0	0	0	0	0	0	1	1
J3QR88;J3QLK9;J3QL23;J3QL32;J3QL24;J3KQ22;E2QRB3;P32322;J3KTA8;J3QKT3;J3QRZ0;J3QKT4	J3QR88;J3QLK9;J3QL23;J3QL32;J3QL24;J3KQ22;E2QRB3;P32322;J3KTA8;J3QKT3;J3QRZ0;J3QKT4	Pyrroline-5-carboxylate reductase;Pyrroline-5-carboxylate reductase 1, mitochondrial	PYCR1	NaN	NaN	NaN	NaN	NaN	NaN	21.3916	NaN	NaN	21.9993	NaN	NaN	NaN	22.0909	21.8114	NaN	22.4511	22.6713	NaN	NaN	NaN	NaN	NaN	NaN	2.1596e-11	0	0	0	1	0	0	0	1	1	0	0	0	0	0	0	1	0	0	0	1	1
Q8NC51	Q8NC51	Plasminogen activator inhibitor 1 RNA-binding protein	SERBP1	NaN	20.5073	NaN	NaN	20.425	NaN	NaN	NaN	NaN	NaN	NaN	NaN	NaN	NaN	NaN	NaN	NaN	NaN	NaN	21.2646	20.7425	NaN	19.1861	18.914	7.477e-06	0	1	0	0	0	0	0	0	0	0	1	1	0	1	0	0	0	0	0	0	0
Q5JR95;P62241	Q5JR95;P62241	40S ribosomal protein S8	RPS8	23.5885	25.3183	25.1107	24.0438	25.2604	25.5556	NaN	NaN	NaN	NaN	NaN	NaN	NaN	NaN	NaN	NaN	NaN	NaN	NaN	NaN	NaN	NaN	NaN	NaN	1.4259e-25	2	3	3	0	0	0	0	0	0	0	0	0	2	3	3	0	0	0	0	0	0
E7EQV9;P61313;E7ENU7;E7EX53	E7EQV9;P61313;E7ENU7	Ribosomal protein L15;60S ribosomal protein L15	RPL15	24.0326	24.6353	23.4563	22.85	23.9349	22.1332	NaN	NaN	NaN	NaN	NaN	NaN	NaN	NaN	NaN	NaN	NaN	NaN	26.7725	26.4124	27.1299	26.6705	25.9761	27.1086	1.0116e-75	1	2	1	0	0	0	0	0	0	5	3	6	1	2	1	0	0	0	0	0	0
P04792;C9J3N8;F8WE04	P04792	Heat shock protein beta-1	HSPB1	23.2601	23.5218	22.8046	20.3922	21.7322	21.5162	NaN	NaN	NaN	NaN	NaN	NaN	NaN	20.8789	NaN	NaN	19.7	NaN	23.6003	21.4791	22.5924	20.1983	NaN	22.0661	4.4135e-15	1	1	1	0	0	0	0	1	0	1	1	2	1	1	1	0	0	0	0	1	0
I3L3P7;I3L246;P62244;H3BN98;H3BV27;H3BT37;I3L303	I3L3P7;I3L246;P62244;H3BN98;H3BV27;H3BT37;I3L303	40S ribosomal protein S15a	RPS15A	23.6534	22.818	22.7544	22.7038	22.8374	23.1197	NaN	NaN	NaN	NaN	NaN	NaN	NaN	NaN	NaN	NaN	NaN	NaN	NaN	NaN	NaN	NaN	NaN	NaN	3.2649e-06	1	1	1	0	0	0	0	0	0	0	0	0	1	1	1	0	0	0	0	0	0
O43707;H7C144;F5GXS2;H9KV75;P12814;P35609;H7C5W8;F6THM6;K7EJH8;H0YJ11;H0YJW3;Q08043;A0A087WSZ2;G3V2E8;G3V5M4;G3V2X9;G3V2W4;G3V2N5;M0QZQ3;Q9H254;C9JY79	O43707	Alpha-actinin-4	ACTN4	26.1443	25.7242	25.3641	21.5872	21.0265	22.7924	NaN	NaN	NaN	NaN	NaN	NaN	NaN	NaN	NaN	NaN	NaN	NaN	NaN	NaN	NaN	NaN	NaN	NaN	1.1463e-46	9	6	8	0	0	0	0	0	0	0	0	0	9	6	8	0	0	0	0	0	0
P62277;J3KMX5;E9PS50	P62277;J3KMX5	40S ribosomal protein S13	RPS13	27.3326	27.0833	26.8154	26.7364	27.2361	26.7191	NaN	NaN	NaN	NaN	NaN	NaN	NaN	NaN	NaN	NaN	NaN	NaN	NaN	NaN	NaN	NaN	NaN	NaN	2.2887e-162	6	5	4	0	0	0	0	0	0	0	0	0	6	5	4	0	0	0	0	0	0
Q12931;I3L0K7;I3L239	Q12931;I3L0K7	Heat shock protein 75 kDa, mitochondrial	TRAP1	NaN	NaN	NaN	NaN	NaN	NaN	NaN	NaN	NaN	NaN	21.847	NaN	NaN	21.781	20.5139	21.9888	21.9336	21.4914	NaN	NaN	NaN	NaN	NaN	NaN	1.105e-21	0	0	0	0	1	0	1	1	1	0	0	0	0	0	0	0	1	0	1	1	1
P02533;CON__P02533;CON__A2A4G1;P19012;CON__P19012;CON__P19001;K7ENV3;Q7Z3Y9;CON__Q7Z3Y9;Q99456;CON__Q99456	P02533;CON__P02533	Keratin, type I cytoskeletal 14	KRT14	25.1362	29.3324	21.2529	24.8848	25.979	24.2786	24.5177	26.2633	24.1923	25.0811	24.6781	25.8795	26.7137	25.414	27.3943	22.6826	25.2284	26.2104	21.5391	26.5534	25.2494	23.4996	23.0046	25.1838	0	5	13	2	4	7	5	6	5	7	2	6	4	1	5	1	1	2	1	2	1	2
Q07065	Q07065	Cytoskeleton-associated protein 4	CKAP4	NaN	NaN	NaN	NaN	NaN	NaN	NaN	NaN	NaN	NaN	NaN	NaN	NaN	NaN	NaN	NaN	NaN	NaN	22.5974	21.5742	NaN	21.8793	20.619	NaN	7.1765e-06	0	0	0	0	0	0	0	0	0	1	1	0	0	0	0	0	0	0	0	0	0
P13647;CON__P13647;H0YI76;F8W0C6;H0YIN9;F8VV57	P13647;CON__P13647	Keratin, type II cytoskeletal 5	KRT5	25.2166	27.7715	21.2063	24.8903	26.2767	23.9836	22.9955	25.067	22.9661	23.3717	24.1929	24.2678	25.3705	24.421	26.6839	NaN	24.6381	25.3926	21.9648	23.9571	24.18	23.9486	NaN	25.3942	0	5	13	3	2	4	3	4	4	7	2	3	3	1	3	2	0	0	1	1	1	2
E9PLL6;P46776;E9PJD9;E9PLX7	E9PLL6;P46776;E9PJD9;E9PLX7	60S ribosomal protein L27a	RPL27A	28.2607	28.5247	28.2435	28.2855	28.4449	28.2818	NaN	NaN	NaN	NaN	NaN	NaN	NaN	NaN	NaN	NaN	NaN	NaN	31.1413	31.184	31.2469	31.6624	31.0746	31.9586	8.0659e-10	2	2	2	0	0	0	0	0	0	4	4	4	2	2	2	0	0	0	0	0	0
Q9NSE4	Q9NSE4	Isoleucine--tRNA ligase, mitochondrial	IARS2	21.7348	NaN	NaN	NaN	NaN	NaN	22.066	21.7305	21.6463	22.447	21.5514	22.441	21.8018	22.5877	22.4614	22.6123	23.5221	23.7268	NaN	NaN	NaN	NaN	NaN	NaN	4.118e-51	1	0	0	1	1	1	1	3	2	0	0	0	1	0	0	1	1	1	1	3	2
CON__P02662	CON__P02662	Alpha-S1-casein (bovine)	CSN1S1	22.505	22.689	22.7179	21.8854	22.3926	22.4279	22.3875	21.6529	NaN	22.0034	22.0913	NaN	22.5516	21.9529	22.6645	21.4475	22.2877	21.9627	NaN	22.113	22.0925	22.4786	23.6635	NaN	1.0788e-28	1	1	1	1	1	0	1	1	2	1	1	1	1	1	1	1	1	0	1	1	2
P10809;E7ESH4;E7EXB4;C9JL25;C9JL19;C9JCQ4;C9J0S9	P10809	60 kDa heat shock protein, mitochondrial	HSPD1	NaN	NaN	NaN	NaN	NaN	NaN	26.6245	26.0477	26.2627	26.7871	26.4349	26.7589	26.838	26.743	26.1688	26.8453	26.9163	27.2419	NaN	NaN	NaN	NaN	NaN	NaN	0	0	0	0	8	9	8	6	10	8	0	0	0	0	0	0	8	9	8	6	10	8
O43143	O43143	Putative pre-mRNA-splicing factor ATP-dependent RNA helicase DHX15	DHX15	NaN	NaN	NaN	NaN	NaN	NaN	NaN	NaN	NaN	NaN	NaN	NaN	NaN	NaN	NaN	NaN	NaN	NaN	22.5541	22.2595	24.5381	22.4084	NaN	24.638	9.6842e-14	0	0	0	0	0	0	0	0	0	1	1	3	0	0	0	0	0	0	0	0	0
P49411;H3BNU3	P49411	Elongation factor Tu, mitochondrial	TUFM	24.2716	23.9574	22.7334	23.8504	23.4324	22.4245	27.3108	26.958	26.9865	27.6024	27.5173	27.4501	27.6051	27.6038	27.5894	27.9111	28.2636	28.4512	NaN	NaN	21.6087	20.6364	21.0097	22.2293	0	4	2	1	11	10	9	12	12	13	1	1	1	4	2	1	11	10	9	12	12	13
P35527;CON__P35527;K7EQQ3	P35527;CON__P35527;K7EQQ3	Keratin, type I cytoskeletal 9	KRT9	31.1011	33.4562	28.0466	30.483	31.3602	30.5174	30.1635	31.5227	29.8498	31.6109	30.6745	30.6521	31.1192	30.7206	31.621	28.9825	30.3099	31.2043	29.0443	29.6268	29.8774	29.1657	29.1302	30.4387	0	26	32	20	27	29	23	21	25	30	17	19	21	26	32	20	27	29	23	21	25	30
C9JMC5;A8MYB8;E9PNN6;P30838;C9JKT2;I3L3W9;I3L4E5;I3L1H6;I3L3I9;J3QS00;E9PJV0;I3L1M4;P48448;J3QRD1;P43353;P51648	C9JMC5;A8MYB8;E9PNN6;P30838;C9JKT2;I3L3W9;I3L4E5;I3L1H6;I3L3I9	Aldehyde dehydrogenase, dimeric NADP-preferring	ALDH3A1	25.5715	25.4299	24.696	22.8191	24.5619	24.5945	NaN	NaN	NaN	NaN	NaN	NaN	NaN	NaN	NaN	NaN	NaN	NaN	NaN	NaN	NaN	NaN	NaN	NaN	4.7496e-21	3	3	3	0	0	0	0	0	0	1	0	0	3	3	3	0	0	0	0	0	0
F5H8J2;H7BZ94;P07237;I3L514;I3L0S0;I3NI03;I3L3U6;H0Y3Z3	F5H8J2;H7BZ94;P07237;I3L514;I3L0S0;I3NI03;I3L3U6;H0Y3Z3	Protein disulfide-isomerase	P4HB	NaN	21.7225	22.4697	NaN	NaN	NaN	NaN	NaN	NaN	NaN	NaN	NaN	NaN	NaN	NaN	NaN	NaN	NaN	NaN	NaN	NaN	NaN	NaN	NaN	0.0015469	0	1	1	0	0	0	0	0	0	0	0	0	0	1	1	0	0	0	0	0	0
O94925;H7BZD1;C9JIJ6	O94925	Glutaminase kidney isoform, mitochondrial	GLS	NaN	NaN	NaN	NaN	NaN	NaN	23.2502	23.2778	23.455	23.8837	23.8213	23.7904	24.4208	23.9876	24.056	24.5089	24.5553	25.178	NaN	NaN	NaN	NaN	NaN	NaN	1.7873e-107	0	0	0	2	2	2	2	4	3	0	0	0	0	0	0	2	2	2	2	4	3
P38646;D6RJI2;D6RA73;H0Y8S0;H0YBG6	P38646	Stress-70 protein, mitochondrial	HSPA9	NaN	NaN	NaN	NaN	NaN	NaN	22.3151	23.2681	22.7798	23.1584	24.115	22.6047	22.2998	24.282	24.3724	23.1793	25.2401	25.5191	NaN	NaN	NaN	NaN	NaN	NaN	2.811e-233	0	0	0	1	4	1	2	5	7	0	0	0	0	0	0	1	4	1	2	5	7
Q5D862;CON__Q5D862	Q5D862;CON__Q5D862	Filaggrin-2	FLG2	22.7862	23.9859	NaN	22.5322	NaN	NaN	22.8617	22.266	20.523	22.7675	21.9001	22.5456	22.2345	20.851	23.6781	NaN	21.8722	22.6591	NaN	NaN	NaN	NaN	NaN	NaN	1.3777e-214	1	1	0	1	1	1	1	1	1	0	0	0	1	1	0	1	1	1	1	1	1
P15121;E9PCX2;E9PEF9	P15121;E9PCX2;E9PEF9	Aldose reductase	AKR1B1	24.7029	21.7056	24.2399	23.7928	21.7086	24.1185	NaN	NaN	NaN	NaN	NaN	NaN	NaN	20.332	NaN	NaN	19.8079	NaN	NaN	NaN	NaN	NaN	NaN	NaN	1.5485e-14	2	1	2	0	0	0	0	2	0	0	0	0	2	1	2	0	0	0	0	2	0
P13804;H0YLU7;H0YK49;H0YL12;H0YNX6;H0YKF0;H0YL83;H0YM12	P13804;H0YLU7;H0YK49;H0YL12;H0YNX6;H0YKF0	Electron transfer flavoprotein subunit alpha, mitochondrial	ETFA	NaN	NaN	NaN	NaN	NaN	NaN	NaN	NaN	NaN	22.546	NaN	NaN	21.1483	23.4903	22.5538	21.9282	24.0479	24.2144	NaN	NaN	NaN	NaN	NaN	NaN	1.4106e-75	0	0	0	1	0	0	1	3	3	0	0	0	0	0	0	1	0	0	1	3	3
P04264;CON__P04264	P04264;CON__P04264	Keratin, type II cytoskeletal 1	KRT1	31.81	33.9878	29.4055	31.3618	32.3877	31.2163	30.9763	32.0617	30.4414	32.1845	31.4208	31.7283	32.6144	31.4897	32.6482	30.3029	31.1342	32.0459	29.9108	30.9524	30.9168	30.5654	30.0967	31.019	0	34	36	28	32	32	29	35	35	37	26	26	26	26	27	22	25	24	21	26	23	25
Q86YZ3;CON__Q86YZ3	Q86YZ3;CON__Q86YZ3	Hornerin	HRNR	26.3604	26.7609	23.8313	25.2031	26.2629	25.2436	26.8126	27.4421	26.127	28.1576	27.3137	26.8071	26.1867	26.7268	27.1569	24.2376	26.3362	27.3143	26.2534	26.1893	25.2288	25.8736	26.2594	26.7894	0	6	6	2	9	8	5	4	6	5	4	3	4	6	6	2	9	8	5	4	6	5
P24752;H0YEL7;E9PRQ6	P24752	Acetyl-CoA acetyltransferase, mitochondrial	ACAT1	NaN	NaN	NaN	NaN	NaN	NaN	21.9361	21.6475	21.4912	23.0318	22.2766	21.8518	NaN	21.1253	21.5422	NaN	22.4399	23.7482	NaN	NaN	NaN	NaN	NaN	NaN	1.1544e-79	0	0	0	2	1	1	0	1	3	0	0	0	0	0	0	2	1	1	0	1	3
P11387;E5RIC7;Q969P6;E5RJ33;H0YBR3;H0YC03;E5RGE7;E5RGR4;E5RFE3;E5RGR2;E5RJ95;E5RFS0	P11387	DNA topoisomerase 1	TOP1	NaN	NaN	NaN	NaN	NaN	NaN	24.556	25.1587	25.2234	25.5187	25.7433	25.7677	NaN	NaN	NaN	NaN	NaN	NaN	21.6076	NaN	NaN	22.2355	NaN	NaN	5.2482e-43	0	0	0	6	6	6	0	0	0	2	1	1	0	0	0	6	6	6	0	0	0
P13645;CON__P13645;Q7Z3Y7;CON__Q7Z3Y7;CON__Q148H6;Q7Z3Z0;CON__Q7Z3Z0;Q7Z3Y8;CON__Q7Z3Y8;Q2M2I5;CON__Q2M2I5	P13645;CON__P13645	Keratin, type I cytoskeletal 10	KRT10	29.8784	32.0698	27.7913	29.9197	31.809	28.8815	29.7522	29.7621	28.354	30.1507	29.6644	30.1813	31.751	29.4031	31.3524	28.8312	29.4161	30.3438	29.049	30.6455	29.4379	29.8897	28.8153	29.0054	0	21	27	15	21	21	19	23	23	26	18	20	20	15	19	11	16	15	14	20	16	17
Q96RQ3;E9PHF7;F5GYT8;G5E9X5;E9PG35;F8WDI3	Q96RQ3;E9PHF7;F5GYT8;G5E9X5;E9PG35	Methylcrotonoyl-CoA carboxylase subunit alpha, mitochondrial	MCCC1	25.1873	26.0853	25.4482	25.6383	26.0685	24.9671	25.3082	25.4659	25.3701	25.4499	26.2382	26.6324	26.0634	25.9894	25.9158	26.4941	26.982	27.3187	NaN	NaN	NaN	NaN	NaN	NaN	0	8	8	5	6	11	10	9	14	12	0	0	0	8	8	5	6	11	10	9	14	12
P11498;E9PRE7;E9PS68	P11498	Pyruvate carboxylase, mitochondrial	PC	26.864	26.6765	26.2516	27.0694	26.4167	26.1823	30.3415	30.1766	30.6251	30.9232	31.0087	31.4696	30.8326	31.0037	30.6854	31.3654	31.8835	31.9624	26.8546	27.1696	27.3877	27.7192	28.1951	28.666	0	13	8	9	34	35	36	36	41	34	14	17	19	13	8	9	34	35	36	36	41	34
CON__P04259	CON__P04259	Keratin, type II cytoskeletal 6B	KRT6B	22.3006	28.4714	22.9376	22.2851	27.2222	25.6713	23.7253	NaN	22.952	24.6293	NaN	25.0499	24.734	23.9075	25.6615	NaN	23.9193	24.345	NaN	24.6535	24.7092	NaN	23.1132	24.2157	0	1	14	5	3	0	4	4	2	3	0	2	1	0	0	0	0	0	0	0	0	0
P35908;H0YID6;H0YHD9;F8VS61;CON__REFSEQ:XP_932229	P35908	Keratin, type II cytoskeletal 2 epidermal	KRT2	28.6394	29.9022	26.1035	29.0354	31.0847	27.8388	28.7102	28.1566	27.0153	28.8169	28.7998	28.6983	30.705	28.5697	30.1414	27.9459	28.8344	29.0102	27.8395	30.0928	27.6285	28.265	28.1696	27.7996	0	23	29	13	22	23	17	24	25	27	17	25	15	1	1	1	1	1	1	0	1	1
P30048	P30048	Thioredoxin-dependent peroxide reductase, mitochondrial	PRDX3	23.6023	23.167	23.8396	24.2293	24.663	24.9157	NaN	NaN	NaN	NaN	21.2757	21.6546	NaN	NaN	NaN	NaN	NaN	22.5817	NaN	NaN	NaN	NaN	NaN	NaN	2.3705e-21	4	3	3	0	1	1	0	0	1	0	0	0	4	3	3	0	1	1	0	0	1
P42765;K7EME0	P42765;K7EME0	3-ketoacyl-CoA thiolase, mitochondrial	ACAA2	NaN	NaN	NaN	NaN	NaN	NaN	21.7026	21.47	NaN	22.2936	23.1564	NaN	21.7316	21.797	21.8634	23.1036	22.4916	22.627	NaN	NaN	NaN	NaN	NaN	NaN	2.0711e-16	0	0	0	2	2	0	3	1	1	0	0	0	0	0	0	2	2	0	3	1	1
P08779;CON__P08779;CON__Q9Z2K1;CON__Q3ZAW8;K7ENW6	P08779;CON__P08779	Keratin, type I cytoskeletal 16	KRT16	24.1945	28.268	20.3769	22.6727	26.2422	24.6378	22.8911	24.7995	22.9023	23.6201	23.6226	26.3488	26.1251	25.78	27.0418	23.3333	24.8857	25.8122	21.1755	25.4469	24.6668	22.9139	22.0563	24.5464	0	2	13	3	2	2	7	6	5	8	1	2	2	0	9	2	1	0	5	4	2	4
Q9HCC0;D6RD67;D6RDF7;D6R9R1	Q9HCC0	Methylcrotonoyl-CoA carboxylase beta chain, mitochondrial	MCCC2	NaN	NaN	NaN	NaN	NaN	NaN	22.8654	23.8111	24.2978	24.1382	25.1374	24.903	22.0454	25.6183	24.3057	25.2518	26.2988	25.7491	NaN	NaN	NaN	NaN	NaN	NaN	2.7075e-69	0	0	0	2	4	3	4	7	4	0	0	0	0	0	0	2	4	3	4	7	4
P05141	P05141	ADP/ATP translocase 2;ADP/ATP translocase 2, N-terminally processed	SLC25A5	24.6115	24.411	23.7383	23.0052	NaN	22.862	NaN	23.6874	24.1149	22.9094	23.1072	23.6475	NaN	22.1218	NaN	NaN	22.3544	NaN	NaN	NaN	NaN	NaN	NaN	NaN	0	2	1	1	1	1	1	0	1	0	0	0	0	1	0	0	0	0	0	0	0	0
P05166;E9PDR0;C9JQS9;E7EX59;E7EUY3;E7ETT1;E7ETT4;E9PEC3;F8WBI9;E7ENC1;H7C5C9;C9JVW9;C9JVY9;C9JAW3	P05166;E9PDR0;C9JQS9;E7EX59;E7EUY3;E7ETT1;E7ETT4;E9PEC3;F8WBI9	Propionyl-CoA carboxylase beta chain, mitochondrial	PCCB	NaN	NaN	NaN	NaN	NaN	NaN	21.1102	20.6969	22.444	22.6507	21.8265	23.4473	21.8062	23.5774	20.7913	22.8473	23.8575	23.3961	NaN	NaN	NaN	NaN	NaN	NaN	0	0	0	0	2	1	3	2	5	3	0	0	0	0	0	0	2	1	3	2	5	3
P29401;E9PFF2;F8W888;F8WAX4	P29401	Transketolase	TKT	27.6882	27.7215	27.2632	26.3785	26.5294	26.6893	20.3943	NaN	NaN	23.0646	NaN	NaN	NaN	NaN	NaN	NaN	NaN	NaN	23.3907	NaN	NaN	NaN	NaN	NaN	0	8	7	8	2	0	0	0	0	0	2	0	0	8	7	8	2	0	0	0	0	0
CON__Streptavidin	CON__Streptavidin	Streptavidin	Streptavidin	23.5571	26.3431	25.6269	25.1651	28.0015	24.809	25.8303	24.3261	25.7737	26.0413	27.4854	26.5015	24.8619	23.29	27.0455	27.1044	26.2098	29.9932	NaN	28.3484	28.5572	25.155	30.3858	27.206	3.1269e-297	2	3	3	3	4	3	3	2	4	2	4	4	2	3	3	3	4	3	3	2	4
P00367;P49448	P00367;P49448	Glutamate dehydrogenase 1, mitochondrial;Glutamate dehydrogenase 2, mitochondrial	GLUD1;GLUD2	NaN	NaN	NaN	NaN	NaN	NaN	22.5606	NaN	23.5751	23.5926	21.931	23.7228	NaN	23.0853	22.2445	22.5349	24.1966	23.4453	NaN	NaN	NaN	NaN	NaN	NaN	4.817e-19	0	0	0	2	1	2	1	2	1	0	0	0	0	0	0	2	1	2	1	2	1
P08574	P08574	Cytochrome c1, heme protein, mitochondrial	CYC1	NaN	NaN	NaN	NaN	NaN	NaN	NaN	25.4433	25.6124	24.7441	25.667	25.6819	NaN	NaN	NaN	NaN	NaN	NaN	NaN	NaN	NaN	NaN	NaN	NaN	1.9523e-32	0	0	0	1	2	3	0	0	0	0	0	0	0	0	0	1	2	3	0	0	0
Q9Y305;H7C5Q2;C9J7L8	Q9Y305;H7C5Q2	Acyl-coenzyme A thioesterase 9, mitochondrial	ACOT9	NaN	NaN	NaN	NaN	NaN	NaN	NaN	NaN	NaN	NaN	NaN	23.0779	NaN	23.0979	21.9436	NaN	23.8208	21.9995	NaN	NaN	NaN	NaN	NaN	NaN	8.3925e-20	0	0	0	0	0	1	0	4	1	0	0	0	0	0	0	0	0	1	0	4	1
[truncated: 28 more columns]

## Sheet: CH2O
				log2 intensity																			Razor and unique peptides									Unique peptides									Sequence coverage (%)
				0% CH2O						1% CH2O						3% CH2O							0% CH2O			1% CH2O			3% CH2O			0% CH2O			1% CH2O			3% CH2O			0% CH2O			1% CH2O			3% CH2O
Protein IDs	Majority protein IDs	Protein names	Gene names	Bio 1	Bio 2	Bio 3	K/A 1	K/A 2	K/A 3	Bio 1	Bio 2	Bio 3	K/A 1	K/A 2	K/A 3	Bio 1	Bio 2	Bio 3	K/A 1	K/A 2	K/A 3	PEP	Sample 1	Sample 2	Sample 3	Sample 1	Sample 2	Sample 3	Sample 1	Sample 2	Sample 3	Sample 1	Sample 2	Sample 3	Sample 1	Sample 2	Sample 3	Sample 1	Sample 2	Sample 3	Sample 1	Sample 2	Sample 3	Sample 1	Sample 2	Sample 3	Sample 1	Sample 2	Sample 3
lpw_26851	lpw_26851	SidM	SidM	36.1897	36.6546	36.5346	20.563	NaN	NaN	34.4975	34.6645	34.9001	20.6278	21.1294	22.3437	30.5362	31.8769	31.4185	NaN	NaN	19.5031	0	49	52	53	46	53	45	23	31	26	49	52	53	46	53	45	23	31	26	72.8	74	75.9	71.2	73.6	71.2	44.4	54.5	48.2
P62820;E7END7	P62820;E7END7	Ras-related protein Rab-1A	RAB1A	31.9553	31.7384	31.853	NaN	NaN	NaN	30.3302	30.0953	30.5599	NaN	NaN	NaN	25.8945	27.3157	27.3131	NaN	NaN	NaN	0	11	12	12	9	10	8	4	5	5	5	6	6	4	5	3	0	0	1	68.3	68.3	68.3	60.5	64.4	50.2	26.3	30.2	34.6
P07355;H0YN42;H0YMD0;H0YMU9;A6NMY6;H0YKS4;H0YM50;H0YMM1;H0YNP5;H0YKZ7;H0YLV6;H0YMT9;H0YKX9;H0YN28;H0YL33;H0YMW4;H0YKL9;H0YNA0;H0YKV8;H0YN52;H0YMD9;H0YNB8;H0YKN4;H0YLE2	P07355;H0YN42;H0YMD0;H0YMU9;A6NMY6;H0YKS4;H0YM50;H0YMM1;H0YNP5	Annexin A2;Annexin;Putative annexin A2-like protein	ANXA2;ANXA2P2	NaN	NaN	NaN	NaN	NaN	NaN	27.1449	27.1476	27.7953	NaN	NaN	22.2826	21.8499	23.5171	NaN	NaN	NaN	NaN	0	0	0	1	8	8	9	2	2	0	0	0	1	8	8	9	2	2	0	0	0	2.4	29.2	31.3	31.9	8.8	9.4	0
P04083;Q5T3N1;Q5T3N0	P04083;Q5T3N1	Annexin A1	ANXA1	NaN	NaN	NaN	NaN	NaN	NaN	25.1417	25.7733	26.1257	NaN	NaN	NaN	NaN	21.1138	22.2554	NaN	NaN	NaN	0	0	0	0	6	6	6	0	1	2	0	0	0	6	6	6	0	1	2	0	0	0	24	26.9	27.2	0	4.3	11.3
Q9H0U4;E9PLD0;A0A087WTI1;Q92928;H0YMN7	Q9H0U4;E9PLD0	Ras-related protein Rab-1B	RAB1B	29.5289	29.631	29.4543	NaN	NaN	NaN	27.805	27.5525	27.5843	NaN	22.7758	NaN	23.1347	24.7063	24.7756	NaN	NaN	NaN	0	4	4	4	4	4	3	1	2	2	4	4	4	4	4	3	1	2	2	65.7	65.7	65.7	62.2	62.2	54.7	31.8	44.3	40.3
P61026;H0YLJ8;H0YL94;P59190	P61026	Ras-related protein Rab-10	RAB10	NaN	NaN	NaN	NaN	NaN	NaN	24.9237	24.6018	25.5259	NaN	NaN	NaN	22.2648	23.1121	23.3623	NaN	NaN	NaN	3.6667e-120	0	0	0	2	2	2	1	1	1	0	0	0	2	2	2	1	1	1	5.5	5.5	5.5	23	23	14.5	11	11	11
H7BYW1;P20340;Q9NRW1;C9JU14;J3KR73;C9JB90;F5H3K7;C9J0I2;F5GX61;Q14964	H7BYW1;P20340;Q9NRW1;C9JU14;J3KR73	Ras-related protein Rab-6A;Ras-related protein Rab-6B	RAB6A;RAB6B	25.4451	29.2008	29.8836	NaN	NaN	NaN	24.1388	23.1256	28.7843	NaN	NaN	NaN	NaN	NaN	NaN	NaN	NaN	NaN	1.43e-120	1	1	1	1	1	1	0	0	0	0	0	0	0	0	0	0	0	0	6.3	6.3	6.3	6.3	6.3	6.3	0	0	0
J3QS39;J3QTR3;F5H6Q2;P62987;F5GYU3;F5H2Z3;F5H265;B4DV12;F5H388;P62979;F5H747;F5GXK7;J3QKN0;Q5PY61;P0CG47;Q96C32;P0CG48;M0R1V7;A0A087WV77;M0R1M6;M0R2S1;J3QLP7;J3QRK5;J3QSA3;F5GZ39;K7EMA8;J3KSM4	J3QS39;J3QTR3;F5H6Q2;P62987;F5GYU3;F5H2Z3;F5H265;B4DV12;F5H388;P62979;F5H747;F5GXK7;J3QKN0;Q5PY61;P0CG47;Q96C32;P0CG48;M0R1V7;A0A087WV77;M0R1M6;M0R2S1;J3QLP7;J3QRK5	Ubiquitin-60S ribosomal protein L40;Ubiquitin;60S ribosomal protein L40;Ubiquitin-40S ribosomal protein S27a;Ubiquitin;40S ribosomal protein S27a;Polyubiquitin-B;Ubiquitin;Polyubiquitin-C;Ubiquitin	UBB;RPS27A;UBC;UBA52;UBBP4	26.2355	26.578	26.7856	NaN	19.4279	NaN	26.5892	25.8167	25.7736	NaN	NaN	21.1692	23.4284	23.7883	23.4042	NaN	NaN	NaN	1.2454e-266	2	3	3	2	2	2	1	1	1	2	3	3	2	2	2	1	1	1	19.4	38.7	38.7	26.9	19.4	19.4	17.2	17.2	17.2
lpw_31531	lpw_31531	MavP	MavP	NaN	NaN	NaN	NaN	NaN	NaN	24.0367	25.1975	25.977	NaN	NaN	NaN	NaN	NaN	NaN	NaN	NaN	NaN	1.5849e-104	0	0	0	2	4	5	0	0	0	0	0	0	2	4	5	0	0	0	0	0	0	14.3	24.1	32.7	0	0	0
P00352;Q5SYQ7;Q5SYQ9;Q5SYQ8;H0Y2X5;H0YMG7;P47895;P30837;O94788	P00352	Retinal dehydrogenase 1	ALDH1A1	NaN	NaN	NaN	NaN	NaN	NaN	25.8542	26.0169	26.4452	NaN	19.1718	21.9273	21.5932	24.0701	22.8147	20.5384	20.9461	20.7534	6.8478e-275	0	0	0	6	7	6	1	3	1	0	0	0	6	7	6	1	3	1	0	0	0	15	17.4	14.6	2.8	8	2.2
P04406;E7EUT5	P04406;E7EUT5	Glyceraldehyde-3-phosphate dehydrogenase	GAPDH	NaN	NaN	NaN	NaN	NaN	NaN	27.4301	27	28.0419	21.9148	20.868	25.1405	25.645	25.6513	25.84	25.1124	24.6139	26.1663	0	0	0	0	7	7	8	5	5	4	0	0	0	7	7	8	5	5	4	0	0	0	35.8	34	38.2	27.5	22.4	21.2
P07737;K7EJ44;CON__P02584;I3L3D5	P07737;K7EJ44	Profilin-1	PFN1	NaN	NaN	NaN	NaN	NaN	NaN	22.641	22.489	23.9689	19.0449	18.0393	18.5526	NaN	NaN	NaN	NaN	NaN	NaN	1.2725e-81	0	0	0	2	2	4	0	0	0	0	0	0	2	2	4	0	0	0	0	0	0	12.9	18.6	34.3	0	0	0
P11142;E9PKE3;E9PN89;E9PLF4;E9PQQ4;E9PQK7;E9PK54;E9PI65;E9PNE6;E9PPY6;E9PN25;P54652;A8K7Q2;P11021	P11142;E9PKE3;E9PN89;E9PLF4;E9PQQ4;E9PQK7;E9PK54;E9PI65;E9PNE6	Heat shock cognate 71 kDa protein	HSPA8	22.1245	21.3118	23.0362	22.1973	21.0213	22.147	23.242	23.0642	22.4159	NaN	19.3178	NaN	NaN	NaN	NaN	NaN	NaN	NaN	1.495e-199	1	1	1	2	2	1	0	0	0	1	1	1	1	2	1	0	0	0	2.5	2.5	2.5	4.5	4.6	2.5	0	0	0
P00558;P07205	P00558	Phosphoglycerate kinase 1	PGK1	NaN	NaN	NaN	NaN	NaN	NaN	22.137	21.3508	22.7026	NaN	NaN	NaN	NaN	NaN	NaN	NaN	NaN	NaN	1.9109e-19	0	0	0	1	1	1	0	0	0	0	0	0	1	1	1	0	0	0	0	0	0	3.6	3.6	3.6	0	0	0
lpw_17241	lpw_17241	PpeB	PpeB	NaN	NaN	NaN	NaN	NaN	NaN	NaN	23.3801	23.6588	NaN	NaN	NaN	NaN	NaN	NaN	NaN	NaN	NaN	6.067e-147	0	0	0	0	1	1	0	0	0	0	0	0	0	1	1	0	0	0	0	0	0	0	3.1	3.1	0	0	0
P61019;E9PKL7;Q5HYI5;Q8WUD1;H7C125;E9PE37;Q6PIK3;H0YD31	P61019;E9PKL7;Q5HYI5;Q8WUD1	Ras-related protein Rab-2A;Ras-related protein Rab-2B	RAB2A;DKFZp313C1541;RAB2B	NaN	NaN	NaN	NaN	NaN	NaN	NaN	20.9252	22.7	NaN	NaN	NaN	NaN	NaN	NaN	NaN	NaN	NaN	1.6099e-23	0	0	0	1	2	1	0	0	0	0	0	0	1	2	1	0	0	0	0	0	0	3.3	9.4	5.2	0	0	0
P12236;I7HJJ0;P12235;V9GYG0;Q9H0C2	P12236;I7HJJ0;P12235;V9GYG0	ADP/ATP translocase 3;ADP/ATP translocase 1	SLC25A6;SLC25A4	23.1528	21.7028	23.4152	21.7004	NaN	23.4409	22.7512	NaN	23.525	NaN	NaN	NaN	NaN	NaN	NaN	NaN	NaN	NaN	0	2	1	2	1	0	2	0	0	0	2	1	2	1	0	2	0	0	0	21.1	9.7	20.1	13.8	3.4	18.5	0	0	0
P08107;V9GZ37	P08107	Heat shock 70 kDa protein 1A/1B	HSPA1A	NaN	NaN	NaN	NaN	NaN	NaN	22.9092	22.6843	23.4114	NaN	NaN	20.8892	NaN	NaN	NaN	NaN	NaN	NaN	7.7032e-33	0	0	0	2	1	2	0	0	0	0	0	0	0	0	1	0	0	0	0	0	0	6.7	2.5	4.7	0	0	0
P52209;K7EMN2;K7EM49;K7EPF6;K7ELN9	P52209;K7EMN2;K7EM49;K7EPF6	6-phosphogluconate dehydrogenase, decarboxylating	PGD	NaN	NaN	NaN	NaN	NaN	NaN	22.1353	21.751	23.2115	21.6108	NaN	NaN	NaN	NaN	NaN	NaN	NaN	NaN	2.6182e-44	0	0	0	1	1	1	0	0	0	0	0	0	1	1	1	0	0	0	0	0	0	4.1	4.1	4.1	0	0	0
B4DLR8;P15559;H3BRK3;H3BNV2	B4DLR8;P15559;H3BRK3;H3BNV2	NAD(P)H dehydrogenase [quinone] 1	NQO1	NaN	NaN	NaN	NaN	NaN	NaN	23.5108	23.0049	23.478	NaN	21.0336	20.7758	23.1737	22.0099	23.3294	22.5431	21.9514	23.6461	3.821e-29	0	0	0	2	2	2	2	1	2	0	0	0	2	2	2	2	1	2	0	0	0	11.4	8.9	11.4	11.4	5	13.9
A0A0A0MSI0;Q06830;A0A0A0MRQ5;H7C3T4;Q13162	A0A0A0MSI0;Q06830;A0A0A0MRQ5	Peroxiredoxin-1	PRDX1	NaN	NaN	22.3091	NaN	NaN	21.7657	22.7146	21.1398	24.2585	NaN	NaN	22.8242	20.056	NaN	NaN	21.3922	NaN	NaN	8.0115e-73	0	0	1	2	1	3	1	0	0	0	0	0	2	1	2	0	0	0	0	0	6.4	11.1	4.7	17	6.4	0	0
P00338;F5GYU2;F5GXY2;F5GXH2;F5H5J4;F5H6W8;F5GZQ4;F5H8H6;F5GXC7;F5GWW2;F5GXU1	P00338;F5GYU2;F5GXY2	L-lactate dehydrogenase A chain	LDHA	NaN	NaN	NaN	NaN	NaN	NaN	22.5962	NaN	23.2471	NaN	NaN	NaN	NaN	NaN	NaN	NaN	NaN	NaN	3.881e-111	0	0	0	2	0	2	0	0	0	0	0	0	2	0	2	0	0	0	0	0	0	7.5	0	6.3	0	0	0
P61006	P61006	Ras-related protein Rab-8A	RAB8A	NaN	NaN	NaN	NaN	NaN	NaN	NaN	22.1033	23.0968	NaN	NaN	NaN	NaN	NaN	NaN	NaN	NaN	NaN	1.9043e-103	0	0	0	0	1	2	0	0	0	0	0	0	0	1	2	0	0	0	8.7	8.7	8.7	5.3	12.6	12.6	5.3	5.3	5.3
O60218	O60218	Aldo-keto reductase family 1 member B10	AKR1B10	NaN	NaN	NaN	NaN	NaN	NaN	26.3744	26.4444	27.5529	22.9644	23.7345	24.9013	21.1328	NaN	NaN	NaN	NaN	NaN	0	0	0	0	7	7	10	1	0	0	0	0	0	5	5	7	1	0	0	0	0	0	33.2	33.5	44	2.8	0	0
Q9BS26	Q9BS26	Endoplasmic reticulum resident protein 44	ERP44	21.7018	21.1658	22.5546	21.2436	21.3147	22.9078	20.8322	NaN	21.3052	NaN	NaN	NaN	NaN	NaN	NaN	NaN	NaN	NaN	0.00017681	1	1	2	1	0	1	0	0	0	1	1	2	1	0	1	0	0	0	2.5	2.5	4.9	2.5	0	2.5	0	0	0
H3BMH2;H3BSC1;P62491;Q15907;B4DQU5	H3BMH2;H3BSC1;P62491;Q15907;B4DQU5	Ras-related protein Rab-11A;Ras-related protein Rab-11B	RAB11A;RAB11B	NaN	NaN	NaN	NaN	NaN	NaN	NaN	21.9901	22.4502	NaN	NaN	NaN	NaN	NaN	NaN	NaN	NaN	NaN	5.5177e-14	0	0	0	0	1	1	0	0	0	0	0	0	0	1	1	0	0	0	0	0	0	0	7.1	7.1	0	0	0
P50990;H7C4C8;H7C2U0	P50990;H7C4C8	T-complex protein 1 subunit theta	CCT8	22.4726	23.913	23.1862	22.1668	22.7874	22.9856	NaN	NaN	NaN	NaN	NaN	NaN	NaN	NaN	NaN	NaN	NaN	NaN	3.9213e-11	1	3	4	0	0	0	0	0	0	1	3	4	0	0	0	0	0	0	1.8	5.5	8.4	0	0	0	0	0	0
P62826;B5MDF5;J3KQE5;H0YFC6;F5H018;A0A087X0W0;B4DV51	P62826;B5MDF5;J3KQE5;H0YFC6;F5H018	GTP-binding nuclear protein Ran	RAN	NaN	NaN	NaN	NaN	NaN	NaN	21.1458	NaN	21.682	NaN	NaN	NaN	NaN	NaN	NaN	NaN	NaN	NaN	1.6895e-13	0	0	0	1	0	1	0	0	0	0	0	0	1	0	1	0	0	0	0	0	0	4.6	0	4.6	0	0	0
Q5VTE0;P68104;A0A087WV01;A0A087WVQ9;A6PW80;Q5JR01	Q5VTE0;P68104;A0A087WV01;A0A087WVQ9	Putative elongation factor 1-alpha-like 3;Elongation factor 1-alpha 1	EEF1A1P5;EEF1A1	25.6645	25.1784	25.3201	24.423	24.0012	25.2667	24.9244	24.5349	24.8392	22.5592	21.556	22.7149	NaN	NaN	22.459	NaN	NaN	21.5554	8.9395e-253	6	5	4	3	3	3	0	0	2	2	2	1	1	1	1	0	0	1	16.2	14.3	9.1	6.5	6.5	6.5	0	0	4.8
B4DK69;P52895;A0A0A0MSD5;S4R3P0	B4DK69;P52895;A0A0A0MSD5;S4R3P0	Aldo-keto reductase family 1 member C2	AKR1C2	NaN	NaN	NaN	NaN	NaN	NaN	23.1582	24.0825	23.7679	22.0741	18.8501	22.8237	NaN	NaN	NaN	NaN	NaN	NaN	5.6768e-101	0	0	0	2	4	2	0	0	0	0	0	0	0	2	0	0	0	0	0	0	0	10.4	17.8	10.4	0	0	0
Q32Q12;E7ERL0;P22392;J3KPD9;E5RHP0;C9K028;F6XY72;O60361	Q32Q12;E7ERL0;P22392;J3KPD9;E5RHP0	Nucleoside diphosphate kinase;Nucleoside diphosphate kinase B	NME1-NME2;NME1;NME2	NaN	NaN	NaN	NaN	NaN	NaN	23.1418	21.5503	NaN	20.9251	NaN	NaN	NaN	NaN	NaN	NaN	NaN	NaN	3.0321e-10	0	0	0	2	1	0	0	0	0	0	0	0	1	1	0	0	0	0	0	0	0	11.6	3.4	0	0	0	0
P07195;F5H793;C9J7H8;A8MW50	P07195	L-lactate dehydrogenase B chain	LDHB	NaN	NaN	NaN	NaN	NaN	NaN	22.5514	20.4195	22.122	21.7938	18.9656	NaN	NaN	NaN	NaN	NaN	NaN	NaN	3.6133e-26	0	0	0	2	1	1	0	0	0	0	0	0	2	1	1	0	0	0	0	0	0	7.5	4.8	4.8	0	0	0
P07900;G3V2J8;Q14568;Q58FG0;Q58FF6;Q58FF7	P07900;G3V2J8	Heat shock protein HSP 90-alpha	HSP90AA1	NaN	NaN	NaN	NaN	NaN	NaN	NaN	19.2832	21.1368	NaN	18.4544	NaN	NaN	NaN	NaN	NaN	NaN	NaN	1.8274e-237	0	0	0	0	1	1	0	0	0	0	0	0	0	1	1	0	0	0	0	0	0	0	1.4	3	0	0	0
P62266;D6RD47;D6RDJ2;D6RIX0;D6R9I7	P62266;D6RD47	40S ribosomal protein S23	RPS23	25.511	25.4741	25.8069	25.1364	25.1621	25.7412	NaN	NaN	NaN	NaN	NaN	NaN	NaN	NaN	NaN	NaN	NaN	NaN	6.0125e-11	4	3	3	0	0	0	0	0	0	4	3	3	0	0	0	0	0	0	23.8	23.8	23.8	0	0	0	0	0	0
P06733;K7EM90;E5RI09;E5RG95;K7EPM1;K7EKN2;E5RGZ4;P13929	P06733;K7EM90	Alpha-enolase;Enolase	ENO1	NaN	NaN	NaN	NaN	NaN	NaN	21.8335	24.0776	24.4965	NaN	21.9237	23.6578	NaN	NaN	21.8241	NaN	NaN	NaN	8.6483e-35	0	0	0	2	3	3	0	0	1	0	0	0	2	3	3	0	0	1	0	0	0	9.2	7.1	9.9	0	0	2.3
Q96QC0	Q96QC0	Serine/threonine-protein phosphatase 1 regulatory subunit 10	PPP1R10	22.9251	NaN	23.8363	NaN	NaN	22.8867	NaN	NaN	NaN	NaN	NaN	NaN	NaN	NaN	NaN	NaN	NaN	NaN	2.648e-19	2	0	2	0	0	0	0	0	0	2	0	2	0	0	0	0	0	0	3.7	0	3	0	0	0	0	0	0
B8ZZL8;P61604;S4R3N1;B8ZZ54	B8ZZL8;P61604;S4R3N1	10 kDa heat shock protein, mitochondrial	HSPE1	NaN	NaN	NaN	NaN	NaN	NaN	22.0541	21.2283	21.7464	21.636	20.8966	NaN	NaN	NaN	NaN	NaN	NaN	NaN	6.4425e-39	0	0	0	1	1	1	0	0	0	0	0	0	1	1	1	0	0	0	0	0	0	9.9	9.9	7.9	0	0	0
P61106;X6RFL8	P61106;X6RFL8	Ras-related protein Rab-14	RAB14	NaN	NaN	NaN	NaN	NaN	NaN	NaN	21.174	21.7829	NaN	NaN	NaN	NaN	NaN	NaN	NaN	NaN	NaN	1.2511e-26	0	0	0	0	1	1	0	0	0	0	0	0	0	1	1	0	0	0	0	0	0	0	7	7	0	0	0
P34897;H0YIZ0;G3V2Y4;G3V5L0;G3V2Y1;G3V3C6;G3V241;G3V3Y8;G3V4T0;G3V4X0;G3V2W0;G3V2E4;G3V540;G3V4W5	P34897;H0YIZ0	Serine hydroxymethyltransferase, mitochondrial;Serine hydroxymethyltransferase	SHMT2	NaN	NaN	NaN	NaN	NaN	NaN	23.8662	NaN	21.2209	23.7863	NaN	NaN	NaN	NaN	NaN	NaN	NaN	NaN	3.2715e-32	0	0	0	2	0	1	0	0	0	0	0	0	2	0	1	0	0	0	0	0	0	6.3	0	2	0	0	0
Q01650	Q01650	Large neutral amino acids transporter small subunit 1	SLC7A5	NaN	NaN	NaN	NaN	NaN	NaN	NaN	20.913	21.0214	NaN	NaN	NaN	NaN	NaN	NaN	NaN	NaN	NaN	1.8861e-05	0	0	0	0	1	1	0	0	0	0	0	0	0	1	1	0	0	0	0	0	0	0	3.6	3.6	0	0	0
Q96RQ3;E9PHF7;F5GYT8;G5E9X5;E9PG35;F8WDI3	Q96RQ3;E9PHF7;F5GYT8;G5E9X5;E9PG35	Methylcrotonoyl-CoA carboxylase subunit alpha, mitochondrial	MCCC1	25.3952	25.1472	26.4473	24.6487	25.0484	26.5584	25.4445	21.849	25.317	25.4588	NaN	24.8094	NaN	NaN	NaN	NaN	NaN	NaN	0	7	6	12	6	1	6	0	0	0	7	6	12	6	1	6	0	0	0	15.3	13.5	24.1	12.3	2.1	10.9	0	0	0
P14618;B4DNK4;H3BTN5;H3BQ34;H3BR70;H3BT25;H3BUW1;H3BTJ2;H3BN34;H3BQZ3;H3BU13;P30613	P14618;B4DNK4;H3BTN5;H3BQ34	Pyruvate kinase PKM;Pyruvate kinase	PKM	NaN	NaN	NaN	NaN	NaN	NaN	23.6172	22.9537	24.3774	22.0109	20.4608	23.345	NaN	NaN	NaN	NaN	NaN	NaN	0	0	0	0	2	2	3	0	0	0	0	0	0	2	2	3	0	0	0	0	0	0	3.8	5.1	6.8	0	0	0
P11413;E7EUI8;E7EM57;E9PD92	P11413;E7EUI8;E7EM57;E9PD92	Glucose-6-phosphate 1-dehydrogenase	G6PD	NaN	NaN	NaN	NaN	NaN	NaN	21.2169	20.9309	23.304	21.1728	18.1531	21.1507	NaN	NaN	NaN	NaN	NaN	NaN	3.4917e-146	0	0	0	2	1	2	0	0	0	0	0	0	2	1	2	0	0	0	0	0	0	3.5	1.9	3.9	0	0	0
Q9NSE4	Q9NSE4	Isoleucine--tRNA ligase, mitochondrial	IARS2	NaN	NaN	NaN	NaN	NaN	NaN	21.9836	NaN	22.1854	22.3607	NaN	NaN	NaN	NaN	NaN	NaN	NaN	NaN	4.118e-51	0	0	0	2	0	1	0	0	0	0	0	0	2	0	1	0	0	0	0	0	0	2.7	0	1.7	0	0	0
P80723	P80723	Brain acid soluble protein 1	BASP1	NaN	NaN	NaN	NaN	NaN	NaN	21.4226	NaN	21.6646	NaN	NaN	NaN	NaN	NaN	NaN	NaN	NaN	NaN	3.6534e-14	0	0	0	1	0	1	0	0	0	0	0	0	1	0	1	0	0	0	0	0	0	9.3	0	9.3	0	0	0
O75400;H7C2N3;F5H578;H0YG38	O75400;H7C2N3;F5H578	Pre-mRNA-processing factor 40 homolog A	PRPF40A	22.0429	NaN	22.6247	22.8068	NaN	22.7343	NaN	NaN	NaN	NaN	NaN	NaN	NaN	NaN	NaN	NaN	NaN	NaN	1.3614e-08	2	0	2	0	0	0	0	0	0	2	0	2	0	0	0	0	0	0	2.6	0	3.6	0	0	0	0	0	0
P63261;P60709;P68133;P68032;I3L3I0;I3L1U9;Q5T8M8;Q5T8M7;P63267;P62736;I3L4N8;A6NL76;G5E9R0;K7EM38;I3L3R2;E7EVS6;J3KT65;Q6S8J3;A5A3E0;C9JUM1;C9JZR7;P0CG38;C9JTX5;F8WB63;B8ZZJ2;C9JFL5;F6UVQ4;F6QUT6;F8WCH0;Q9BYX7;P0CG39	P63261;P60709;P68133;P68032;I3L3I0;I3L1U9;Q5T8M8;Q5T8M7;P63267;P62736;I3L4N8;A6NL76	Actin, cytoplasmic 2;Actin, cytoplasmic 2, N-terminally processed;Actin, cytoplasmic 1;Actin, cytoplasmic 1, N-terminally processed;Actin, alpha skeletal muscle;Actin, alpha cardiac muscle 1;Actin, gamma-enteric smooth muscle;Actin, aortic smooth muscle	ACTG1;ACTB;ACTA1;ACTC1;ACTG2;ACTA2	21.7791	22.6307	22.6911	21.7427	21.9062	22.5188	24.557	23.7683	24.5371	23.3765	22.1968	23.5699	22.3705	23.7893	21.9146	21.9769	22.1709	21.092	0	1	2	1	2	2	3	1	2	1	1	2	1	2	2	2	1	1	1	4.8	8.3	4.8	8.3	8.3	11.2	4.8	6.9	3.5
Q9BQE3;P68363;F5H5D3;Q71U36;F8VVB9;Q13748;Q9NY65;C9J2C0;F8VQQ4;Q6PEY2;F8VRZ4;F8VS66;F8VX09;F8VWV9;C9JDS9;C9K0S6;F8VRK0;F8VXZ7;F8W0F6;Q9H853;V9GZ17	Q9BQE3;P68363;F5H5D3;Q71U36;F8VVB9;Q13748;Q9NY65;C9J2C0;F8VQQ4;Q6PEY2	Tubulin alpha-1C chain;Tubulin alpha-1B chain;Tubulin alpha-1A chain;Tubulin alpha-3C/D chain;Tubulin alpha-8 chain;Tubulin alpha-3E chain	TUBA1C;TUBA1B;TUBA1A;TUBA3C;TUBA8;TUBA3E	27.429	26.1689	27.2953	26.7474	25.9246	27.1484	NaN	NaN	23.1317	NaN	NaN	21.8105	NaN	NaN	NaN	NaN	NaN	NaN	8.0242e-177	10	6	9	0	0	1	0	0	0	3	1	3	0	0	0	0	0	0	35.4	21.4	31	0	0	3.1	0	0	0
Q13523;H0YDJ3	Q13523;H0YDJ3	Serine/threonine-protein kinase PRP4 homolog	PRPF4B	24.2557	25.1542	25.2895	23.1673	24.2264	25.0906	NaN	NaN	NaN	NaN	NaN	NaN	NaN	NaN	NaN	NaN	NaN	NaN	3.6754e-29	3	5	7	0	0	0	0	0	0	3	5	7	0	0	0	0	0	0	3.9	6.3	7.4	0	0	0	0	0	0
Q15233;H7C367;C9JYS8;C9IZL7	Q15233;H7C367	Non-POU domain-containing octamer-binding protein	NONO	23.3362	22.4734	24.6838	22.857	22.2444	25.2721	NaN	NaN	NaN	NaN	NaN	NaN	NaN	NaN	NaN	NaN	NaN	NaN	3.6827e-31	2	1	8	0	0	0	0	0	0	1	0	7	0	0	0	0	0	0	4.2	1.7	17.2	0	0	0	0	0	0
P40939;H0YFD6	P40939	Trifunctional enzyme subunit alpha, mitochondrial;Long-chain enoyl-CoA hydratase;Long chain 3-hydroxyacyl-CoA dehydrogenase	HADHA	NaN	NaN	NaN	NaN	NaN	NaN	21.417	NaN	21.7509	20.8046	NaN	21.4458	NaN	NaN	NaN	NaN	NaN	NaN	3.4441e-63	0	0	0	1	0	1	0	0	0	0	0	0	1	0	1	0	0	0	0	0	0	1.6	0	1.6	0	0	0
Q5T4L4;P42677	Q5T4L4;P42677	40S ribosomal protein S27	RPS27	21.9901	21.9431	22.4008	21.6401	21.8342	22.5864	NaN	NaN	NaN	NaN	NaN	NaN	NaN	NaN	NaN	NaN	NaN	NaN	0.00012315	1	1	1	0	0	0	0	0	0	1	1	1	0	0	0	0	0	0	16.7	16.7	16.7	0	0	0	0	0	0
E9PLL6;P46776;E9PJD9;E9PLX7	E9PLL6;P46776;E9PJD9;E9PLX7	60S ribosomal protein L27a	RPL27A	25.9198	25.9824	26.7152	25.8164	25.7707	26.6319	NaN	NaN	NaN	NaN	NaN	NaN	NaN	NaN	NaN	NaN	NaN	NaN	8.0659e-10	2	2	2	0	0	0	0	0	0	2	2	2	0	0	0	0	0	0	19.4	19.4	19.4	0	0	0	0	0	0
P62701;C9JEH7;P22090;Q8TD47;A6NH36	P62701;C9JEH7;P22090;Q8TD47	40S ribosomal protein S4, X isoform;40S ribosomal protein S4, Y isoform 1;40S ribosomal protein S4, Y isoform 2	RPS4X;RPS4Y1;RPS4Y2	21.7889	21.6029	22.7474	21.0316	21.2521	22.8179	NaN	NaN	20.8539	NaN	NaN	20.9258	NaN	NaN	NaN	NaN	NaN	NaN	1.4634e-62	1	1	2	0	0	1	0	0	0	1	1	2	0	0	1	0	0	0	3.8	3.8	8.7	0	0	3.8	0	0	0
O60701;E7ER83;E7ETF4;E7EV97;E7ER95;D6RHF4;E9PBD2	O60701	UDP-glucose 6-dehydrogenase	UGDH	26.7806	26.1071	27.3277	25.9248	25.1748	27.2146	24.3169	22.9243	24.6218	23.558	20.8513	24.1266	NaN	NaN	NaN	NaN	NaN	NaN	4.7669e-53	8	7	11	4	2	4	0	0	0	8	7	11	4	2	4	0	0	0	24.3	23.7	31.8	11.5	9.1	11.5	0	0	0
P13804;H0YLU7;H0YK49;H0YL12;H0YNX6;H0YKF0;H0YL83;H0YM12	P13804;H0YLU7;H0YK49;H0YL12;H0YNX6;H0YKF0	Electron transfer flavoprotein subunit alpha, mitochondrial	ETFA	NaN	NaN	NaN	NaN	NaN	NaN	24.2355	22.7062	23.9881	23.5888	21.2105	22.8697	NaN	NaN	NaN	NaN	NaN	NaN	1.4106e-75	0	0	0	3	2	4	0	0	0	0	0	0	3	2	4	0	0	0	0	0	0	11.1	6	16.8	0	0	0
P68366;C9JDL2;C9JEV8;C9JQ00;C9JJQ8	P68366	Tubulin alpha-4A chain	TUBA4A	20.6113	20.3907	NaN	20.051	19.7106	NaN	NaN	NaN	NaN	NaN	NaN	NaN	NaN	NaN	NaN	NaN	NaN	NaN	1.9479e-144	1	1	0	0	0	0	0	0	0	1	1	0	0	0	0	0	0	0	29	21.4	21.2	0	0	3.1	0	0	0
P05141	P05141	ADP/ATP translocase 2;ADP/ATP translocase 2, N-terminally processed	SLC25A5	25.8855	24.8177	26.1733	24.4753	23.8492	25.7337	25.2853	22.5987	25.354	23.8122	22.0239	24.3687	NaN	NaN	NaN	NaN	NaN	NaN	0	5	4	6	5	2	5	0	0	0	1	2	2	2	1	2	0	0	0	17.4	14.1	20.1	18.1	6.4	18.5	0	0	0
Q9Y305;H7C5Q2;C9J7L8	Q9Y305;H7C5Q2	Acyl-coenzyme A thioesterase 9, mitochondrial	ACOT9	24.5707	22.6071	23.2829	23.813	21.959	22.9811	NaN	NaN	21.535	NaN	NaN	21.8177	NaN	NaN	NaN	NaN	NaN	NaN	8.3925e-20	4	3	2	1	0	2	0	0	0	4	3	2	1	0	2	0	0	0	11.6	7.5	4.3	2.3	0	4.8	0	0	0
P68371;P04350;M0QY85;M0QZL7;M0R278;K7ESM5;Q3ZCM7;Q9BUF5;M0R0X0;M0QY37;M0QX14;A0A075B736;Q5SQY0;I3L2F9;A6NNZ2;M0R1I1;A0A075B724;M0R2D3;M0QYM7;G3V2A3;Q9H4B7;CON__ENSEMBL:ENSBTAP00000025008	P68371;P04350	Tubulin beta-4B chain;Tubulin beta-4A chain	TUBB4B;TUBB4A	22.3994	NaN	21.8709	21.1127	NaN	21.4003	NaN	NaN	NaN	NaN	NaN	NaN	NaN	NaN	NaN	NaN	NaN	NaN	9.9623e-115	1	0	1	0	0	0	0	0	0	0	0	0	0	0	0	0	0	0	20.7	13	22.2	0	0	0	0	0	0
P52597	P52597	Heterogeneous nuclear ribonucleoprotein F;Heterogeneous nuclear ribonucleoprotein F, N-terminally processed	HNRNPF	22.7449	NaN	22.7907	22.0224	NaN	22.7352	NaN	NaN	NaN	NaN	NaN	NaN	NaN	NaN	NaN	NaN	NaN	NaN	4.5333e-08	3	0	2	0	0	0	0	0	0	2	0	0	0	0	0	0	0	0	12	0	6.5	0	0	0	0	0	0
Q06210;O94808;E5RJP4	Q06210	Glutamine--fructose-6-phosphate aminotransferase [isomerizing] 1	GFPT1	24.6322	23.9728	25.2426	23.9577	23.4149	25.2532	NaN	NaN	NaN	NaN	NaN	NaN	NaN	NaN	NaN	NaN	NaN	NaN	1.8754e-37	6	5	9	0	0	0	0	0	0	6	5	9	0	0	0	0	0	0	10.2	8.6	15.3	0	0	0	0	0	0
G3V1B3;M0R181;P46778	G3V1B3;M0R181;P46778	60S ribosomal protein L21	RPL21	19.6799	19.9549	NaN	NaN	NaN	NaN	NaN	NaN	NaN	NaN	NaN	NaN	NaN	NaN	NaN	NaN	NaN	NaN	5.1059e-17	1	1	0	0	0	0	0	0	0	1	1	0	0	0	0	0	0	0	12.6	12.6	0	0	0	0	0	0	0
P05091;S4R3S4;F8VP50	P05091	Aldehyde dehydrogenase, mitochondrial	ALDH2	NaN	NaN	NaN	NaN	NaN	NaN	22.0408	NaN	21.1265	21.1401	NaN	20.6639	NaN	NaN	NaN	NaN	NaN	NaN	1.418e-34	0	0	0	1	0	1	0	0	0	0	0	0	1	0	1	0	0	0	0	0	0	2.7	0	2.5	0	0	0
F8VPD4;P27708;H7C2E4	F8VPD4;P27708	CAD protein;Glutamine-dependent carbamoyl-phosphate synthase;Aspartate carbamoyltransferase;Dihydroorotase	CAD	22.7134	20.7557	NaN	21.4389	20.2652	NaN	NaN	NaN	NaN	NaN	NaN	NaN	NaN	NaN	NaN	NaN	NaN	NaN	1.3211e-10	5	2	1	0	0	0	0	0	0	5	2	1	0	0	0	0	0	0	2.5	1	0.6	0	0	0	0	0	0
Q5JP53;P07437;Q5ST81;Q9BVA1;Q13885;G3V5W4;G3V2R8;G3V3R4;G3V2N6	Q5JP53;P07437;Q5ST81;Q9BVA1;Q13885	Tubulin beta chain;Tubulin beta-2B chain;Tubulin beta-2A chain	TUBB;TUBB2B;TUBB2A	26.7771	24.8357	26.7041	25.5096	24.9582	26.6849	NaN	NaN	NaN	NaN	NaN	NaN	NaN	NaN	NaN	NaN	NaN	NaN	3.784e-140	8	6	9	0	0	0	0	0	0	1	1	3	0	0	0	0	0	0	25.1	20.7	35.9	0	0	0	0	0	0
Q07065	Q07065	Cytoskeleton-associated protein 4	CKAP4	NaN	20.3041	20.6707	NaN	NaN	19.9336	NaN	NaN	NaN	NaN	NaN	NaN	NaN	NaN	NaN	NaN	NaN	NaN	7.1765e-06	0	1	1	0	0	0	0	0	0	0	1	1	0	0	0	0	0	0	0	1.7	1.7	0	0	0	0	0	0
O95864;E5RGZ5	O95864	Fatty acid desaturase 2	FADS2	21.277	NaN	23.5648	20.0047	NaN	23.4004	23.2838	NaN	NaN	23.4772	NaN	NaN	NaN	NaN	NaN	NaN	NaN	NaN	1.2903e-10	1	0	2	2	0	0	0	0	0	1	0	2	2	0	0	0	0	0	3.2	0	5.6	5.6	0	0	0	0	0
A0A087WXM6;J3QQT2;J3QLC8;J3KRX5;P18621;A0A0A0MRF8;J3KRB3;A0A087WWH0;J3QS96;A0A087WY81	A0A087WXM6;J3QQT2;J3QLC8;J3KRX5;P18621;A0A0A0MRF8;J3KRB3;A0A087WWH0;J3QS96	60S ribosomal protein L17	RPL17	24.2789	23.8213	23.3871	23.7313	23.4499	23.9452	NaN	NaN	NaN	NaN	NaN	NaN	NaN	NaN	NaN	NaN	NaN	NaN	6.4789e-34	3	2	3	0	0	0	0	0	0	3	2	3	0	0	0	0	0	0	23.7	17.8	23.7	0	0	0	0	0	0
P05166;E9PDR0;C9JQS9;E7EX59;E7EUY3;E7ETT1;E7ETT4;E9PEC3;F8WBI9;E7ENC1;H7C5C9;C9JVW9;C9JVY9;C9JAW3	P05166;E9PDR0;C9JQS9;E7EX59;E7EUY3;E7ETT1;E7ETT4;E9PEC3;F8WBI9	Propionyl-CoA carboxylase beta chain, mitochondrial	PCCB	NaN	NaN	NaN	NaN	NaN	NaN	25.1869	22.6344	23.5098	24.3024	21.4972	23.5846	NaN	NaN	NaN	NaN	NaN	NaN	0	0	0	0	6	2	3	0	0	0	0	0	0	6	2	3	0	0	0	0	0	0	17.1	4.6	7.1	0	0	0
P00367;P49448	P00367;P49448	Glutamate dehydrogenase 1, mitochondrial;Glutamate dehydrogenase 2, mitochondrial	GLUD1;GLUD2	NaN	NaN	NaN	NaN	NaN	NaN	24.606	NaN	22.6541	24.4361	NaN	22.5128	NaN	23.8128	21.7976	NaN	NaN	21.7548	4.817e-19	0	0	0	3	0	2	0	2	1	0	0	0	3	0	2	0	2	1	0	0	0	7.3	0	4.5	0	4.5	2.9
P49748;J3QKU9;K7EJW8;K7EQP4;G3V1M7	P49748;J3QKU9;K7EJW8;K7EQP4;G3V1M7	Very long-chain specific acyl-CoA dehydrogenase, mitochondrial	ACADVL	NaN	NaN	NaN	NaN	NaN	NaN	20.198	NaN	19.4253	19.9794	NaN	19.8717	NaN	NaN	NaN	NaN	NaN	NaN	0.00010034	0	0	0	1	0	1	0	0	0	0	0	0	1	0	1	0	0	0	0	0	0	1.7	0	1.7	0	0	0
P08574	P08574	Cytochrome c1, heme protein, mitochondrial	CYC1	NaN	NaN	NaN	NaN	NaN	NaN	22.2572	21.806	NaN	21.9474	21.1825	NaN	NaN	NaN	NaN	NaN	NaN	NaN	1.9523e-32	0	0	0	1	1	0	0	0	0	0	0	0	1	1	0	0	0	0	0	0	0	3.1	3.1	0	0	0	0
Q86YZ3;CON__Q86YZ3	Q86YZ3;CON__Q86YZ3	Hornerin	HRNR	26.631	27.0811	26.7698	27.5876	26.4244	26.0014	27.6387	26.5865	28.024	26.3294	25.7119	28.4902	25.169	26.3943	25.6918	24.6593	27.0263	25.9933	0	5	5	4	7	5	7	3	4	7	5	5	4	7	5	7	3	4	7	8.6	8.6	3.5	10.7	5.9	8.5	3	5.8	7.4
Q96RQ1;A0A087WU02;H0YI58;F8W0R1;F8VR88;F8VUZ2;H0YI50;F8VPA6	Q96RQ1;A0A087WU02;H0YI58;F8W0R1;F8VR88;F8VUZ2;H0YI50;F8VPA6	Endoplasmic reticulum-Golgi intermediate compartment protein 2	ERGIC2	21.8177	NaN	23.2974	21.3383	NaN	23.0235	21.7704	NaN	21.6387	21.8453	NaN	21.485	NaN	NaN	NaN	NaN	NaN	NaN	4.1013e-05	1	0	2	1	0	1	0	0	0	1	0	2	1	0	1	0	0	0	3.4	0	6.9	3.4	0	3.4	0	0	0
Q13085;Q59FY4;O00763;F8W8T8;H0YGH5;A0A087WWN5;A0A087X2F8;A0A087X0W4;A0A087X126;S4R3S7;E9PEW7;A0A087WYS8;A0A087WYK6	Q13085;Q59FY4	Acetyl-CoA carboxylase 1;Biotin carboxylase	ACACA	30.0041	28.8885	29.9503	29.246	28.3505	29.6055	22.1509	NaN	22.489	23.0037	NaN	21.8325	NaN	NaN	NaN	NaN	NaN	NaN	0	64	41	54	2	0	3	0	0	0	64	41	54	2	0	3	0	0	0	37.8	25.3	31.8	1.2	0	1.8	0	0	0
E7ENZ3;B7ZAR1;E9PCA1;P48643	E7ENZ3;B7ZAR1;E9PCA1;P48643	T-complex protein 1 subunit epsilon	CCT5	20.5066	21.0965	21.8976	20.0767	20.3913	21.6164	NaN	NaN	NaN	NaN	NaN	NaN	NaN	NaN	NaN	NaN	NaN	NaN	0.00038151	2	1	1	0	0	0	0	0	0	2	1	1	0	0	0	0	0	0	3.9	2.3	1.6	0	0	0	0	0	0
Q9BU76	Q9BU76	Multiple myeloma tumor-associated protein 2	MMTAG2	26.6768	26.0504	26.6911	26.221	25.5683	26.6324	NaN	NaN	NaN	NaN	NaN	NaN	NaN	NaN	NaN	NaN	NaN	NaN	6.5351e-34	6	6	6	0	0	0	0	0	0	6	6	6	0	0	0	0	0	0	26.6	26.6	26.6	0	0	0	0	0	0
D6RG13;D6RAT0;P61247;D6R9B6;D6RB09;H0Y9Y4;D6RAS7;H0Y8L7;E9PFI5;D6RGE0;D6RI02;D6RED7	D6RG13;D6RAT0;P61247;D6R9B6;D6RB09;H0Y9Y4;D6RAS7;H0Y8L7;E9PFI5	40S ribosomal protein S3a	RPS3A	23.9822	23.9732	24.3639	23.5894	23.5633	24.364	NaN	20.9553	NaN	NaN	20.4383	NaN	NaN	NaN	NaN	NaN	NaN	NaN	2.2296e-08	3	3	2	0	1	0	0	0	0	3	3	2	0	1	0	0	0	0	15.7	17.9	9.4	0	4.5	0	0	0	0
P40227;Q92526	P40227;Q92526	T-complex protein 1 subunit zeta;T-complex protein 1 subunit zeta-2	CCT6A;CCT6B	NaN	NaN	NaN	NaN	20.4486	21.2647	NaN	NaN	NaN	NaN	NaN	NaN	NaN	NaN	NaN	NaN	NaN	NaN	9.5995e-05	0	1	1	0	0	0	0	0	0	0	1	1	0	0	0	0	0	0	0	2.4	2.4	0	0	0	0	0	0
O94925;H7BZD1;C9JIJ6	O94925	Glutaminase kidney isoform, mitochondrial	GLS	NaN	NaN	NaN	NaN	NaN	NaN	24.8861	22.5477	25.1472	24.4817	22.254	24.5605	NaN	NaN	NaN	NaN	NaN	NaN	1.7873e-107	0	0	0	3	1	4	0	0	0	0	0	0	3	1	4	0	0	0	0	0	0	6.9	2.2	8.2	0	0	0
P38646;D6RJI2;D6RA73;H0Y8S0;H0YBG6	P38646	Stress-70 protein, mitochondrial	HSPA9	NaN	NaN	NaN	NaN	NaN	NaN	25.458	21.5971	24.9609	24.8499	21.5233	24.3872	NaN	NaN	NaN	NaN	NaN	NaN	2.811e-233	0	0	0	7	2	5	0	0	0	0	0	0	7	2	5	0	0	0	0	0	0	13.8	3.7	7.4	0	0	0
P35527;CON__P35527;K7EQQ3	P35527;CON__P35527;K7EQQ3	Keratin, type I cytoskeletal 9	KRT9	29.8371	30.0554	30.9921	30.6727	29.2998	30.414	30.8731	29.977	31.0716	28.995	29.5015	32.2463	29.8355	29.8268	30.3965	29.3077	29.3921	30.426	0	26	21	29	25	21	28	20	23	25	26	21	29	25	21	28	20	23	25	51.2	48.8	61	50.6	47	59.4	38	51.8	57.6
H7BY91;H0Y3V9;P83881;H0Y5B4;H7BZ11;J3KQN4	H7BY91;H0Y3V9;P83881;H0Y5B4;H7BZ11;J3KQN4	60S ribosomal protein L36a	RPL36A	20.821	23.4461	22.7554	20.1293	20.6247	18.9668	NaN	NaN	NaN	NaN	NaN	NaN	NaN	NaN	NaN	NaN	NaN	NaN	1.2728e-06	1	2	2	0	0	0	0	0	0	1	1	1	0	0	0	0	0	0	14.3	32.9	32.9	0	0	0	0	0	0
P05165;H0Y5U0;Q5JTW6;H0Y798;H0Y4B9	P05165	Propionyl-CoA carboxylase alpha chain, mitochondrial	PCCA	NaN	NaN	NaN	NaN	NaN	NaN	23.5948	NaN	23.1634	23.5874	NaN	22.8237	NaN	NaN	NaN	NaN	NaN	NaN	0	0	0	0	3	0	2	0	0	0	0	0	0	3	0	2	0	0	0	0	0	0	5.5	0	4.3	0	0	0
P10809;E7ESH4;E7EXB4;C9JL25;C9JL19;C9JCQ4;C9J0S9	P10809	60 kDa heat shock protein, mitochondrial	HSPD1	NaN	NaN	NaN	NaN	NaN	NaN	27.6105	26.1241	27.4586	27.1762	25.9216	27.0169	21.9907	23.2554	24.017	21.7192	23.0639	23.2966	0	0	0	0	11	8	12	1	2	2	0	0	0	11	8	12	1	2	2	0	0	0	32.3	24.6	35.4	4.4	8	8
P49411;H3BNU3	P49411	Elongation factor Tu, mitochondrial	TUFM	24.9181	24.4264	25.1021	24.497	23.4241	24.6988	27.6982	26.1442	27.8901	27.2482	25.9531	27.5421	NaN	NaN	NaN	NaN	NaN	NaN	0	6	5	5	12	10	12	0	0	0	6	5	5	12	10	12	0	0	0	19.2	18.4	15	36.9	29.9	36.9	0	0	0
P24752;H0YEL7;E9PRQ6	P24752	Acetyl-CoA acetyltransferase, mitochondrial	ACAT1	NaN	NaN	NaN	NaN	NaN	NaN	22.9854	21.3919	23.003	22.7357	21.2555	22.4902	NaN	NaN	NaN	NaN	NaN	NaN	1.1544e-79	0	0	0	2	1	2	0	0	0	0	0	0	2	1	2	0	0	0	0	0	0	6.3	2.1	6.3	0	0	0
B8ZZA8;B8ZZC5	B8ZZA8;B8ZZC5	Glutaminase kidney isoform, mitochondrial	GLS	NaN	NaN	NaN	NaN	NaN	NaN	22.0903	NaN	22.2249	23.694	NaN	NaN	NaN	NaN	NaN	NaN	NaN	NaN	1.0996e-48	0	0	0	2	0	1	0	0	0	0	0	0	2	0	1	0	0	0	0	0	0	20.1	0	9.5	0	0	0
P11387;E5RIC7;Q969P6;E5RJ33;H0YBR3;H0YC03;E5RGE7;E5RGR4;E5RFE3;E5RGR2;E5RJ95;E5RFS0	P11387	DNA topoisomerase 1	TOP1	NaN	20.4245	20.3112	NaN	20.3701	20.3398	26.0529	24.087	26.057	25.6912	23.9538	25.8022	NaN	NaN	NaN	NaN	NaN	NaN	5.2482e-43	0	1	1	9	3	8	0	0	0	0	1	1	9	3	8	0	0	0	0	1.2	1.2	13.6	4.6	12.2	0	0	0
P30044	P30044	Peroxiredoxin-5, mitochondrial	PRDX5	NaN	NaN	NaN	NaN	NaN	NaN	20.4489	NaN	21.3106	20.3283	NaN	20.8735	NaN	NaN	NaN	NaN	NaN	NaN	2.0528e-10	0	0	0	1	0	1	0	0	0	0	0	0	1	0	1	0	0	0	0	0	0	7.9	0	7.9	0	0	0
CON__P00761;A6XGL3;P07477;CON__P07477;E7EQ64;A0A087WWD8;E9PRA0;Q9BYE2;J3KQC6	CON__P00761	Trypsin	TRYP_PIG	34.6487	34.4656	34.9826	34.0459	33.9742	34.7145	34.8622	34.5053	34.9618	34.6595	34.3882	34.6539	34.5208	34.7454	34.7927	34.3966	34.603	34.6031	0	4	3	4	4	4	4	4	4	4	4	3	4	4	4	4	4	4	4	25.1	16.5	25.1	25.1	25.1	25.1	25.1	25.1	25.1
P11498;E9PRE7;E9PS68	P11498	Pyruvate carboxylase, mitochondrial	PC	32.5328	31.9784	32.7638	32.1144	31.8768	32.6686	30.8699	30.0101	31.2108	30.8788	29.9719	30.7014	NaN	NaN	NaN	NaN	NaN	NaN	0	44	43	43	39	36	39	0	0	0	44	43	43	39	36	39	0	0	0	54.8	53.8	54.3	46.6	45.8	46.6	0	0	0
P49756;E9PQU5	P49756;E9PQU5	RNA-binding protein 25	RBM25	22.3355	22.7187	24.2735	21.6841	22.2786	23.4757	NaN	NaN	NaN	NaN	NaN	NaN	NaN	NaN	NaN	NaN	NaN	NaN	2.1699e-08	1	1	4	0	0	0	0	0	0	1	1	4	0	0	0	0	0	0	1.8	1.8	6	0	0	0	0	0	0
P31930	P31930	Cytochrome b-c1 complex subunit 1, mitochondrial	UQCRC1	NaN	NaN	NaN	NaN	NaN	NaN	21.5822	NaN	21.4901	21.798	NaN	20.6225	NaN	NaN	NaN	NaN	NaN	NaN	1.8939e-05	0	0	0	2	0	2	0	0	0	0	0	0	2	0	2	0	0	0	0	0	0	4.2	0	4.2	0	0	0
Q3BDU5;P02545;Q5TCI8;H0YAB0	Q3BDU5;P02545;Q5TCI8	Prelamin-A/C;Lamin-A/C	LMNA	22.9312	NaN	23.7666	22.0109	NaN	23.6876	NaN	NaN	NaN	NaN	NaN	NaN	NaN	NaN	NaN	NaN	NaN	NaN	3.5369e-14	2	0	4	0	0	0	0	0	0	2	0	4	0	0	0	0	0	0	5.3	0	10.1	0	0	0	0	0	0
P17987;E7ERF2;F5H136;F5GZI8;F5H676;F5H726;F5H282;E7EQR6;F5GYL4;F5H7Y1;F5GZ03	P17987;E7ERF2;F5H136	T-complex protein 1 subunit alpha	TCP1	24.8581	25.4296	24.9239	24.1198	24.9328	24.5672	NaN	NaN	NaN	NaN	NaN	NaN	NaN	NaN	NaN	NaN	NaN	NaN	5.3702e-39	7	10	8	0	0	0	0	0	0	7	10	8	0	0	0	0	0	0	18.3	24.8	22.5	0	0	0	0	0	0
P49368;B4DUR8;Q5SZX9;E9PRC8;Q5SZX6;E9PM09;Q5SZW8	P49368;B4DUR8	T-complex protein 1 subunit gamma	CCT3	23.8159	22.9187	24.6268	23.6345	22.5631	24.518	NaN	NaN	NaN	NaN	NaN	NaN	NaN	NaN	NaN	NaN	NaN	NaN	3.1572e-17	4	2	4	0	0	0	0	0	0	4	2	4	0	0	0	0	0	0	10.5	3.9	13	0	0	0	0	0	0
Q99880;Q99879;Q99877;Q93079;Q8N257;Q5QNW6;Q16778;P62807;P58876;P57053;P33778;P23527;P06899;O60814;U3KQK0;Q96A08	Q99880;Q99879;Q99877;Q93079;Q8N257;Q5QNW6;Q16778;P62807;P58876;P57053;P33778;P23527;P06899;O60814;U3KQK0;Q96A08	Histone H2B type 1-L;Histone H2B type 1-M;Histone H2B type 1-N;Histone H2B type 1-H;Histone H2B type 3-B;Histone H2B type 2-F;Histone H2B type 2-E;Histone H2B type 1-C/E/F/G/I;Histone H2B type 1-D;Histone H2B type F-S;Histone H2B type 1-B;Histone H2B type 1-O;Histone H2B type 1-J;Histone H2B type 1-K;Histone H2B type 1-A	HIST1H2BL;HIST1H2BM;HIST1H2BN;HIST1H2BH;HIST3H2BB;HIST2H2BF;HIST2H2BE;HIST1H2BC;HIST1H2BD;H2BFS;HIST1H2BB;HIST1H2BO;HIST1H2BJ;HIST1H2BK;HIST1H2BA	NaN	21.6823	NaN	NaN	21.1246	NaN	21.7763	NaN	21.0537	24.6791	NaN	21.2784	NaN	NaN	NaN	NaN	NaN	NaN	1.1874e-30	0	1	0	2	0	1	0	0	0	0	1	0	2	0	1	0	0	0	0	8.7	0	15.9	0	8.7	0	0	0
Q5HY54;Q60FE5;P21333;A0A087WWY3;F8WE98;H0Y5F3;H7C2E7;H0Y5C6;O75369;Q14315	Q5HY54;Q60FE5;P21333;A0A087WWY3	Filamin-A	FLNA	25.0826	23.9629	26.2978	24.4786	23.553	26.443	NaN	NaN	NaN	NaN	NaN	NaN	NaN	NaN	NaN	NaN	NaN	NaN	7.3505e-61	9	6	17	0	0	0	0	0	0	9	6	17	0	0	0	0	0	0	5.3	3.1	9.5	0	0	0	0	0	0
P50991	P50991	T-complex protein 1 subunit delta	CCT4	NaN	20.8512	21.3165	NaN	20.5005	21.4402	NaN	NaN	NaN	NaN	NaN	NaN	NaN	NaN	NaN	NaN	NaN	NaN	0.00018798	0	1	1	0	0	0	0	0	0	0	1	1	0	0	0	0	0	0	0	2.4	2.4	0	0	0	0	0	0
H7C2W9;C9JU56;B7Z4E3;P62899;B7Z4C8;B8ZZK4	H7C2W9;C9JU56;B7Z4E3;P62899;B7Z4C8;B8ZZK4	60S ribosomal protein L31	RPL31	NaN	NaN	NaN	NaN	NaN	NaN	19.585	NaN	20.4737	20.1734	NaN	22.6491	NaN	NaN	20.4814	NaN	NaN	20.2017	5.2864e-06	0	0	0	1	0	2	0	0	1	0	0	0	1	0	2	0	0	1	0	0	0	7.4	0	20.4	0	0	7.4
H3BUF6;Q8WWM7;H3BSQ5;H3BUE3;H3BSK9	H3BUF6;Q8WWM7;H3BSQ5;H3BUE3;H3BSK9	Ataxin-2-like protein	ATXN2L	21.047	19.4963	20.0542	20.374	19.1379	18.8061	NaN	NaN	NaN	NaN	NaN	NaN	NaN	NaN	NaN	NaN	NaN	NaN	0.00040501	2	1	1	0	0	0	0	0	0	2	1	1	0	0	0	0	0	0	2.5	0.9	0.9	0	0	0	0	0	0
Q9HCC0;D6RD67;D6RDF7;D6R9R1	Q9HCC0	Methylcrotonoyl-CoA carboxylase beta chain, mitochondrial	MCCC2	24.9104	24.945	26.0808	24.3534	24.7589	25.4867	24.8977	22.8165	25.0022	25.1176	22.9425	25.0354	NaN	NaN	NaN	NaN	NaN	NaN	2.7075e-69	4	5	8	5	2	5	0	0	0	4	5	8	5	2	5	0	0	0	9.1	11.9	17.9	10.5	5.7	11.9	0	0	0
C9J4Z3;P61513;G5E9R3;M0R0A1;Q6P4E4;E9PEL3;M0R2L6	C9J4Z3;P61513;G5E9R3;M0R0A1;Q6P4E4;E9PEL3;M0R2L6	60S ribosomal protein L37a	RPL37A	23.5095	23.5956	23.6392	22.9957	22.9925	23.4237	NaN	NaN	NaN	NaN	NaN	NaN	NaN	NaN	NaN	NaN	NaN	NaN	3.5203e-06	2	2	1	0	0	0	0	0	0	2	2	1	0	0	0	0	0	0	39.7	39.7	26.5	0	0	0	0	0	0
C9J6V2;Q8TA86	C9J6V2;Q8TA86	Retinitis pigmentosa 9 protein	RP9	20.0144	NaN	21.3607	19.714	NaN	NaN	NaN	NaN	NaN	NaN	NaN	NaN	NaN	NaN	NaN	NaN	NaN	NaN	0.00047352	1	0	1	0	0	0	0	0	0	1	0	1	0	0	0	0	0	0	5.4	0	7.2	0	0	0	0	0	0
K7EM56;S4R417;P62841;K7ELC2;S4R456;K7EJ78;K7EQJ5	K7EM56;S4R417;P62841;K7ELC2;S4R456;K7EJ78;K7EQJ5	40S ribosomal protein S15	RPS15	23.41	23.6937	23.4714	23.2174	23.3746	23.3907	NaN	NaN	NaN	NaN	NaN	NaN	NaN	NaN	NaN	NaN	NaN	NaN	2.7626e-150	1	1	1	0	0	0	0	0	0	1	1	1	0	0	0	0	0	0	17	17	17	0	0	0	0	0	0
P04264;CON__P04264	P04264;CON__P04264	Keratin, type II cytoskeletal 1	KRT1	30.9292	30.7675	31.412	31.5454	30.3413	31.1276	31.5589	31.1005	31.6913	31.0299	30.611	33.4803	30.5183	31.0658	31.1588	30.3841	31.6026	31.1688	0	37	36	37	40	36	40	25	36	31	28	25	28	29	27	29	19	27	23	49.8	40.1	45.2	50.9	47.7	52.6	36	45.2	42.1
Q8NC51	Q8NC51	Plasminogen activator inhibitor 1 RNA-binding protein	SERBP1	20.9728	21.6784	NaN	19.9122	20.1117	NaN	NaN	NaN	NaN	NaN	NaN	NaN	NaN	NaN	NaN	NaN	NaN	NaN	7.477e-06	1	2	1	0	0	0	0	0	0	1	2	1	0	0	0	0	0	0	3.9	6.6	3.9	0	0	0	0	0	0
H3BRG4;P22695;H3BSJ9;H3BP04;H3BUE4;H3BUI9;A0A087WVZ4	H3BRG4;P22695;H3BSJ9	Cytochrome b-c1 complex subunit 2, mitochondrial	UQCRC2	24.1581	24.048	23.9023	23.5575	23.3285	23.3028	21.2676	NaN	NaN	20.8287	19.2621	NaN	NaN	NaN	NaN	NaN	NaN	NaN	7.9166e-28	3	3	2	1	1	0	0	0	0	3	3	2	1	1	0	0	0	0	12.4	11.9	8	3.4	1.9	0	0	0	0
K7EMA7;P62750;H7BY10;K7EJV9;K7ERT8;A8MUS3	K7EMA7;P62750;H7BY10;K7EJV9;K7ERT8;A8MUS3	60S ribosomal protein L23a	RPL23A	23.1702	22.1852	24.0709	22.8505	21.6114	24.0612	NaN	NaN	NaN	NaN	NaN	NaN	NaN	NaN	NaN	NaN	NaN	NaN	2.5194e-05	1	2	2	0	0	0	0	0	0	1	2	2	0	0	0	0	0	0	18.6	31.4	31.4	0	0	0	0	0	0
P0CW22;P08708;H0YN88;A0A075B716;H0YN73;H3BNC9	P0CW22;P08708;H0YN88;A0A075B716	40S ribosomal protein S17-like;40S ribosomal protein S17	RPS17L;RPS17	24.6561	24.3809	24.5999	24.9923	25.1217	25.4802	NaN	NaN	NaN	NaN	NaN	NaN	NaN	NaN	NaN	NaN	NaN	NaN	2.6796e-253	4	4	4	0	0	0	0	0	0	4	4	4	0	0	0	0	0	0	46.7	46.7	46.7	0	0	0	0	0	0
O43143	O43143	Putative pre-mRNA-splicing factor ATP-dependent RNA helicase DHX15	DHX15	21.9357	21.0951	21.5309	21.7788	20.6272	21.8927	NaN	NaN	NaN	NaN	NaN	NaN	NaN	NaN	NaN	NaN	NaN	NaN	9.6842e-14	2	1	1	0	0	0	0	0	0	2	1	1	0	0	0	0	0	0	3.3	1.5	1.5	0	0	0	0	0	0
P62277;J3KMX5;E9PS50	P62277;J3KMX5	40S ribosomal protein S13	RPS13	24.7898	24.7106	24.6636	24.9093	24.2674	24.9897	NaN	NaN	22.4739	NaN	NaN	22.6197	NaN	NaN	NaN	NaN	NaN	NaN	2.2887e-162	3	4	2	0	0	1	0	0	0	3	4	2	0	0	1	0	0	0	23.8	31.8	17.2	0	0	9.9	0	0	0
P13645;CON__P13645;Q7Z3Y7;CON__Q7Z3Y7;CON__Q148H6;Q7Z3Z0;CON__Q7Z3Z0;Q7Z3Y8;CON__Q7Z3Y8;Q2M2I5;CON__Q2M2I5	P13645;CON__P13645	Keratin, type I cytoskeletal 10	KRT10	30.1148	28.6224	29.3525	29.893	28.9137	29.3394	29.186	29.5138	30.5012	30.318	28.8712	31.8682	27.3375	30.1112	29.146	28.2475	30.5814	29.3194	0	24	17	22	21	22	28	11	26	20	18	12	15	15	15	18	8	20	15	43.3	39.2	41.3	42.5	40.6	42.3	28.3	44.9	39.6
P13647;CON__P13647;H0YI76;F8W0C6;H0YIN9;F8VV57	P13647;CON__P13647	Keratin, type II cytoskeletal 5	KRT5	23.7199	24.9142	24.4194	24.046	23.6867	23.8106	24.0723	24.3868	25.4414	23.5283	24.1077	28.1292	23.6046	25.5291	24.396	22.9982	26.8615	24.6065	0	3	6	4	3	4	14	2	6	2	1	2	1	1	2	6	1	2	1	15.3	15.1	16.9	12.4	14.1	42.5	6.1	21	6.9
Q9UG63;C9JHK9;C9JZV3	Q9UG63;C9JHK9;C9JZV3	ATP-binding cassette sub-family F member 2	ABCF2	24.68	24.3182	25.2928	23.4038	23.5117	25.0126	NaN	NaN	NaN	NaN	NaN	NaN	NaN	NaN	NaN	NaN	NaN	NaN	3.7683e-16	3	3	5	0	0	0	0	0	0	3	3	5	0	0	0	0	0	0	6.7	5.5	9.3	0	0	0	0	0	0
P40926;G3XAL0	P40926;G3XAL0	Malate dehydrogenase, mitochondrial;Malate dehydrogenase	MDH2	NaN	NaN	NaN	NaN	NaN	NaN	22.974	NaN	22.9009	22.8105	22.4145	22.7226	NaN	NaN	NaN	NaN	NaN	NaN	1.7058e-94	0	0	0	2	1	2	0	0	0	0	0	0	2	1	2	0	0	0	0	0	0	6.2	6.5	6.2	0	0	0
P35908;H0YID6;H0YHD9;F8VS61;CON__REFSEQ:XP_932229	P35908	Keratin, type II cytoskeletal 2 epidermal	KRT2	28.6008	27.6699	28.3667	28.6191	27.6359	28.3446	27.4915	28.5844	29.5001	29.2604	28.1711	30.8293	26.4269	28.7782	28.8823	27.1684	28.6412	28.9912	0	25	20	18	23	23	32	10	22	21	1	1	1	1	1	1	1	1	1	60.3	54	49	54	52.7	63.7	28.8	49.8	49.5
Q04695;CON__Q04695;F5GWP8;K7EPJ9;K7ESE1	Q04695;CON__Q04695;F5GWP8;K7EPJ9	Keratin, type I cytoskeletal 17	KRT17;JUP	NaN	NaN	NaN	21.6486	NaN	NaN	23.6266	NaN	21.8572	23.2084	NaN	27.2323	NaN	21.3813	22.5446	NaN	NaN	20.4762	1.659e-303	1	0	0	1	0	7	0	1	1	1	0	0	1	0	3	0	0	1	12	7.4	10	12	10	36.1	4.6	10	15.5
CON__P04259	CON__P04259	Keratin, type II cytoskeletal 6B	KRT6B	NaN	NaN	25.415	21.8673	NaN	24.6954	26.0365	24.3633	26.1711	24.9091	24.9159	31.151	NaN	25.3391	25.5161	NaN	26.8201	25.6294	0	1	0	5	7	6	24	0	7	7	0	0	0	0	0	0	0	0	0	11.7	5.5	16	20	19.1	46.6	3.7	22.2	21.1
P02533;CON__P02533;CON__A2A4G1;P19012;CON__P19012;CON__P19001;K7ENV3;Q7Z3Y9;CON__Q7Z3Y9;Q99456;CON__Q99456	P02533;CON__P02533	Keratin, type I cytoskeletal 14	KRT14	24.37	24.7505	25.8249	24.4939	23.529	25.4448	24.5181	25.0758	26.4415	25.0047	25.4827	30.0381	24.2813	24.0928	24.4269	22.898	23.9714	24.1627	0	3	5	7	4	6	15	2	3	3	1	1	2	1	1	5	1	1	1	12.9	17.4	29	16.9	24.4	55.5	12.9	17.6	18.6
P30048	P30048	Thioredoxin-dependent peroxide reductase, mitochondrial	PRDX3	NaN	NaN	NaN	NaN	NaN	NaN	21.6427	19.1927	20.7965	23.3321	21.2448	21.7726	NaN	NaN	NaN	NaN	NaN	NaN	2.3705e-21	0	0	0	3	2	2	0	0	0	0	0	0	3	2	2	0	0	0	0	0	0	13.7	9.4	7.4	0	0	0
P08779;CON__P08779;CON__Q9Z2K1;CON__Q3ZAW8;K7ENW6	P08779;CON__P08779	Keratin, type I cytoskeletal 16	KRT16	22.1117	22.7685	24.3749	21.917	19.1229	23.6801	25.2507	24.2324	26.8483	24.6699	25.0153	31.7923	24.3848	23.4481	26.4258	23.9625	23.7979	25.7936	0	1	2	3	5	5	27	2	2	8	0	2	0	4	3	17	0	0	5	4.2	8.5	8.2	16.7	15.4	55.4	4.2	8.7	23
CON__Streptavidin	CON__Streptavidin	Streptavidin	Streptavidin	20.5706	26.5025	25.6654	27.8897	24.9741	25.0156	21.8741	24.4448	28.49	27.048	26.9468	29.3175	27.3676	22.7091	26.3687	26.5961	22.7874	25.5108	3.1269e-297	3	3	3	3	4	4	4	1	3	3	3	3	3	4	4	4	1	3	31.9	30	30	30	43.1	43.1	43.1	6.9	30
[truncated: 10 more columns]

## Sheet: Crosslinkers
				log2 intensity
				no Xlinker								CH2O								DSP								DTME								SMCC								DSP+DTME
Protein IDs	Majority protein IDs	Protein names	Gene names	Bio 1	Bio 2	Bio 3	Bio 4	K/A 1	K/A 2	K/A 3	K/A 4	Bio 1	Bio 2	Bio 3	Bio 4	K/A 1	K/A 2	K/A 3	K/A 4	Bio 1	Bio 2	Bio 3	Bio 4	K/A 1	K/A 2	K/A 3	K/A 4	Bio 1	Bio 2	Bio 3	Bio 4	K/A 1	K/A 2	K/A 3	K/A 4	Bio 1	Bio 2	Bio 3	Bio 4	K/A 1	K/A 2	K/A 3	K/A 4	Bio 1	Bio 2	Bio 3	Bio 4	K/A 1	K/A 2
lpw_26851	lpw_26851	SidM	SidM	36.9507	36.328	36.2858	36.949	20.3642	19.6585	20.9216	20.29	33.3382	33.4873	33.7645	33.9186	NaN	NaN	NaN	19.9969	34.9126	34.0632	34.7981	34.5822	NaN	NaN	NaN	NaN	34.9627	34.3799	35.0577	35.3017	20.1163	20.6965	18.7685	NaN	34.1102	34.2801	34.5971	34.8007	NaN	NaN	NaN	NaN	33.6046	33.7074	33.3877	33.7143	19.9505	18.7232
P62820;E7END7	P62820;E7END7	Ras-related protein Rab-1A	RAB1A	32.3137	31.904	31.5294	32.8527	NaN	NaN	NaN	NaN	29.2154	29.6169	29.7484	29.8344	NaN	NaN	NaN	NaN	29.3525	28.3322	29.4802	29.3477	NaN	NaN	NaN	NaN	33.0774	32.4459	33.1842	32.9839	NaN	NaN	NaN	NaN	30.0849	29.598	30.0811	30.545	NaN	NaN	NaN	NaN	29.7986	29.9983	29.8429	30.0413	NaN	NaN
H7BYW1;P20340;Q9NRW1;C9JU14;J3KR73;C9JB90;F5H3K7;C9J0I2;F5GX61;Q14964	H7BYW1;P20340;Q9NRW1;C9JU14;J3KR73	Ras-related protein Rab-6A;Ras-related protein Rab-6B	RAB6A;RAB6B	29.3098	29.3004	29.3035	29.6858	NaN	NaN	NaN	NaN	26.2989	27.3032	27.6284	27.6674	NaN	NaN	NaN	NaN	27.4045	27.0227	27.7428	27.6949	NaN	NaN	NaN	NaN	30.0554	29.6783	30.5076	30.4949	NaN	NaN	NaN	NaN	28.033	23.4491	27.2214	28.3915	NaN	NaN	NaN	NaN	27.1631	27.5214	28.0779	27.8919	NaN	NaN
J3QS39;J3QTR3;F5H6Q2;P62987;F5GYU3;F5H2Z3;F5H265;B4DV12;F5H388;P62979;F5H747;F5GXK7;J3QKN0;Q5PY61;P0CG47;Q96C32;P0CG48;M0R1V7;A0A087WV77;M0R1M6;M0R2S1;J3QLP7;J3QRK5;J3QSA3;F5GZ39;K7EMA8;J3KSM4	J3QS39;J3QTR3;F5H6Q2;P62987;F5GYU3;F5H2Z3;F5H265;B4DV12;F5H388;P62979;F5H747;F5GXK7;J3QKN0;Q5PY61;P0CG47;Q96C32;P0CG48;M0R1V7;A0A087WV77;M0R1M6;M0R2S1;J3QLP7;J3QRK5	Ubiquitin-60S ribosomal protein L40;Ubiquitin;60S ribosomal protein L40;Ubiquitin-40S ribosomal protein S27a;Ubiquitin;40S ribosomal protein S27a;Polyubiquitin-B;Ubiquitin;Polyubiquitin-C;Ubiquitin	UBB;RPS27A;UBC;UBA52;UBBP4	26.4989	26.3003	25.271	26.7334	NaN	NaN	NaN	NaN	22.6682	25.3244	24.4583	23.942	NaN	NaN	NaN	NaN	26.2832	26.094	25.9363	25.3986	NaN	NaN	NaN	NaN	25.5778	23.7482	25.158	25.1176	NaN	NaN	NaN	NaN	25.7081	24.7878	24.6003	26.2749	NaN	NaN	NaN	NaN	25.0222	26.1709	25.4983	24.9186	20.7812	NaN
Q9H0U4;E9PLD0;A0A087WTI1;Q92928;H0YMN7	Q9H0U4;E9PLD0	Ras-related protein Rab-1B	RAB1B	29.0632	29.5518	29.2872	30.439	NaN	NaN	NaN	NaN	24.1793	26.9032	27.5018	27.5513	NaN	NaN	NaN	NaN	26.039	25.4951	26.7614	26.2497	NaN	NaN	NaN	NaN	28.9602	29.3667	30.2661	29.9345	NaN	NaN	NaN	NaN	27.932	26.824	26.8701	28.4804	NaN	NaN	NaN	NaN	26.4794	27.0291	26.4197	26.0374	NaN	NaN
P61026;H0YLJ8;H0YL94;P59190	P61026	Ras-related protein Rab-10	RAB10	NaN	NaN	NaN	NaN	NaN	NaN	NaN	NaN	NaN	22.0904	23.8454	NaN	NaN	NaN	NaN	NaN	25.0145	24.7662	27.8941	26.0621	NaN	NaN	NaN	NaN	NaN	NaN	NaN	NaN	NaN	NaN	NaN	NaN	NaN	24.2075	25.4505	23.6957	NaN	NaN	NaN	NaN	24.6478	26.2577	26.4149	25.379	NaN	NaN
P07355;H0YN42;H0YMD0;H0YMU9;A6NMY6;H0YKS4;H0YM50;H0YMM1;H0YNP5;H0YKZ7;H0YLV6;H0YMT9;H0YKX9;H0YN28;H0YL33;H0YMW4;H0YKL9;H0YNA0;H0YKV8;H0YN52;H0YMD9;H0YNB8;H0YKN4;H0YLE2	P07355;H0YN42;H0YMD0;H0YMU9;A6NMY6;H0YKS4;H0YM50;H0YMM1;H0YNP5	Annexin A2;Annexin;Putative annexin A2-like protein	ANXA2;ANXA2P2	NaN	NaN	NaN	20.6514	NaN	NaN	NaN	NaN	25.7998	25.8762	25.8653	25.3662	NaN	NaN	NaN	NaN	25.8966	24.897	25.7761	26.0909	NaN	NaN	NaN	NaN	23.7078	23.162	24.5724	23.4658	NaN	20.2016	NaN	NaN	25.3203	26.4318	26.8299	26.3941	NaN	NaN	19.3705	NaN	26.75	25.7672	24.8239	25.0606	NaN	NaN
lpw_31531	lpw_31531	MavP	MavP	NaN	NaN	NaN	NaN	NaN	NaN	NaN	NaN	NaN	22.5637	22.9327	23.175	NaN	NaN	NaN	NaN	25.0525	22.7705	24.523	23.847	NaN	NaN	NaN	NaN	NaN	NaN	NaN	NaN	NaN	NaN	NaN	NaN	NaN	NaN	NaN	NaN	NaN	NaN	NaN	NaN	23.8551	23.1464	23.6317	23.9922	NaN	NaN
A0A0A0MSI0;Q06830;A0A0A0MRQ5;H7C3T4;Q13162	A0A0A0MSI0;Q06830;A0A0A0MRQ5	Peroxiredoxin-1	PRDX1	NaN	NaN	NaN	NaN	NaN	NaN	NaN	NaN	21.2992	20.9938	NaN	NaN	NaN	NaN	NaN	NaN	22.9416	NaN	24.026	23.3725	NaN	NaN	NaN	NaN	22.15	NaN	NaN	22.2688	21.4249	NaN	NaN	21.4109	24.1378	22.8813	23.9979	24.8007	18.9996	NaN	NaN	20.9454	NaN	21.4364	20.4682	22.7359	NaN	NaN
lpw_17241	lpw_17241	PpeB	PpeB	NaN	NaN	NaN	NaN	NaN	NaN	NaN	NaN	NaN	22.3972	NaN	NaN	NaN	NaN	NaN	NaN	NaN	22.4271	23.9614	22.9005	NaN	NaN	NaN	NaN	NaN	NaN	NaN	NaN	NaN	NaN	NaN	NaN	NaN	NaN	NaN	NaN	NaN	NaN	NaN	NaN	22.2639	NaN	NaN	NaN	NaN	NaN
P00352;Q5SYQ7;Q5SYQ9;Q5SYQ8;H0Y2X5;H0YMG7;P47895;P30837;O94788	P00352	Retinal dehydrogenase 1	ALDH1A1	NaN	NaN	NaN	NaN	NaN	NaN	NaN	NaN	22.6539	23.251	23.661	23.4033	18.9758	NaN	19.7148	NaN	22.3473	21.3672	22.3483	22.3705	NaN	NaN	NaN	NaN	21.7172	NaN	21.8341	22.235	NaN	NaN	19.9523	20.3274	21.8617	NaN	NaN	23.2016	NaN	NaN	NaN	20.5144	21.7588	22.8134	23.457	23.0671	NaN	NaN
P04083;Q5T3N1;Q5T3N0	P04083;Q5T3N1	Annexin A1	ANXA1	NaN	NaN	NaN	NaN	NaN	NaN	NaN	NaN	25.1486	23.8407	24.0516	24.1818	NaN	NaN	NaN	NaN	22.4812	22.3361	25.4792	23.8609	NaN	NaN	NaN	NaN	NaN	NaN	NaN	NaN	NaN	NaN	NaN	NaN	22.5902	24.0389	23.6013	24.1452	NaN	NaN	NaN	NaN	24.7677	23.4477	24.8765	22.5195	NaN	NaN
P11142;E9PKE3;E9PN89;E9PLF4;E9PQQ4;E9PQK7;E9PK54;E9PI65;E9PNE6;E9PPY6;E9PN25;P54652;A8K7Q2;P11021	P11142;E9PKE3;E9PN89;E9PLF4;E9PQQ4;E9PQK7;E9PK54;E9PI65;E9PNE6	Heat shock cognate 71 kDa protein	HSPA8	NaN	NaN	NaN	NaN	NaN	NaN	NaN	NaN	NaN	NaN	NaN	NaN	NaN	NaN	NaN	NaN	22.7546	21.7891	24.1113	23.4896	20.4417	NaN	19.3409	NaN	NaN	NaN	NaN	NaN	NaN	NaN	NaN	NaN	NaN	NaN	21.227	23.5003	NaN	NaN	NaN	NaN	NaN	22.0154	20.8636	21.2427	NaN	NaN
P61019;E9PKL7;Q5HYI5;Q8WUD1;H7C125;E9PE37;Q6PIK3;H0YD31	P61019;E9PKL7;Q5HYI5;Q8WUD1	Ras-related protein Rab-2A;Ras-related protein Rab-2B	RAB2A;DKFZp313C1541;RAB2B	NaN	NaN	NaN	NaN	NaN	NaN	NaN	NaN	20.9639	NaN	20.5319	NaN	NaN	NaN	NaN	NaN	24.2391	NaN	21.8135	22.8387	NaN	NaN	NaN	NaN	NaN	NaN	NaN	20.115	NaN	NaN	NaN	NaN	22.1123	20.9309	22.2704	23.7443	NaN	NaN	NaN	NaN	21.875	22.3883	NaN	21.7232	NaN	NaN
P08107;V9GZ37	P08107	Heat shock 70 kDa protein 1A/1B	HSPA1A	NaN	NaN	NaN	NaN	NaN	NaN	NaN	NaN	NaN	NaN	NaN	NaN	NaN	NaN	NaN	NaN	NaN	21.7493	22.6976	22.8098	NaN	NaN	NaN	NaN	NaN	NaN	NaN	NaN	NaN	NaN	NaN	NaN	NaN	NaN	20.8808	21.1989	NaN	NaN	NaN	18.7352	NaN	21.5829	21.5662	22.2717	NaN	NaN
P04406;E7EUT5	P04406;E7EUT5	Glyceraldehyde-3-phosphate dehydrogenase	GAPDH	NaN	NaN	NaN	NaN	NaN	NaN	NaN	NaN	23.086	25.5064	25.1052	25.0928	NaN	NaN	NaN	NaN	NaN	21.7011	23.4833	NaN	NaN	NaN	NaN	NaN	NaN	NaN	NaN	NaN	NaN	NaN	NaN	NaN	23.2703	NaN	NaN	23.6887	20.268	NaN	NaN	NaN	24.4488	24.3209	22.5152	23.9523	21.609	NaN
P14618;B4DNK4;H3BTN5;H3BQ34;H3BR70;H3BT25;H3BUW1;H3BTJ2;H3BN34;H3BQZ3;H3BU13;P30613	P14618;B4DNK4;H3BTN5;H3BQ34	Pyruvate kinase PKM;Pyruvate kinase	PKM	NaN	NaN	NaN	NaN	NaN	NaN	NaN	NaN	22.4112	21.0166	21.4651	NaN	NaN	NaN	20.0358	NaN	21.5212	20.6142	21.4191	21.5005	NaN	NaN	NaN	NaN	21.932	23.9532	24.5208	25.6549	21.5296	22.8076	24.3089	25.8793	23.2764	23.2217	25.4211	24.6163	NaN	NaN	NaN	22.4188	21.3138	22.8854	23.4428	23.0096	NaN	NaN
P63261;P60709;P68133;P68032;I3L3I0;I3L1U9;Q5T8M8;Q5T8M7;P63267;P62736;I3L4N8;A6NL76;G5E9R0;K7EM38;I3L3R2;E7EVS6;J3KT65;Q6S8J3;A5A3E0;C9JUM1;C9JZR7;P0CG38;C9JTX5;F8WB63;B8ZZJ2;C9JFL5;F6UVQ4;F6QUT6;F8WCH0;Q9BYX7;P0CG39	P63261;P60709;P68133;P68032;I3L3I0;I3L1U9;Q5T8M8;Q5T8M7;P63267;P62736;I3L4N8;A6NL76	Actin, cytoplasmic 2;Actin, cytoplasmic 2, N-terminally processed;Actin, cytoplasmic 1;Actin, cytoplasmic 1, N-terminally processed;Actin, alpha skeletal muscle;Actin, alpha cardiac muscle 1;Actin, gamma-enteric smooth muscle;Actin, aortic smooth muscle	ACTG1;ACTB;ACTA1;ACTC1;ACTG2;ACTA2	NaN	20.8305	NaN	20.3693	NaN	20.2787	NaN	20.9324	NaN	21.0697	22.6698	21.9861	NaN	NaN	21.2004	19.4007	21.574	21.0471	23.4389	22.9644	20.0245	NaN	20.8569	NaN	22.8561	22.4353	23.4478	24.106	22.9578	22.1358	23.4898	25.054	22.7123	NaN	NaN	22.8698	19.3	NaN	NaN	21.0119	21.7822	23.2108	21.7147	22.024	19.8999	21.0669
Q5VTE0;P68104;A0A087WV01;A0A087WVQ9;A6PW80;Q5JR01	Q5VTE0;P68104;A0A087WV01;A0A087WVQ9	Putative elongation factor 1-alpha-like 3;Elongation factor 1-alpha 1	EEF1A1P5;EEF1A1	24.6068	22.7551	24.1025	24.7827	22.4718	22.1361	22.5959	25.0301	19.9303	22.518	23.8844	20.5672	NaN	19.3163	21.0638	18.1481	22.01	22.0458	23.1824	23.0644	19.4106	20.2041	20.3249	20.5952	23.066	22.2183	23.4751	24.5365	23.4359	21.237	23.1641	24.3695	22.7921	20.6202	22.8096	23.5401	20.9772	19.0778	20.6955	21.5771	22.1355	22.7727	22.9621	22.8875	20.1498	17.6985
CON__P04259	CON__P04259	Keratin, type II cytoskeletal 6B	KRT6B	23.9927	23.2346	26.8187	23.1409	20.9944	23.36	24.6807	NaN	23.9515	NaN	25.1292	23.679	20.4284	NaN	27.2179	25.6115	20.6187	NaN	22.9316	23.1195	20.9429	NaN	NaN	22.086	23.2671	24.4224	NaN	NaN	22.8272	23.4197	NaN	NaN	NaN	NaN	23.3847	25.407	NaN	NaN	20.6293	24.3294	23.7197	22.5735	23.5644	21.7656	24.9199	24.2783
O60218	O60218	Aldo-keto reductase family 1 member B10	AKR1B10	NaN	NaN	NaN	NaN	NaN	NaN	NaN	NaN	21.7311	24.5832	25.6681	25.3988	NaN	21.8738	20.4795	23.9252	NaN	19.0545	20.2286	20.7826	NaN	NaN	NaN	NaN	NaN	NaN	NaN	NaN	NaN	NaN	NaN	NaN	NaN	NaN	NaN	NaN	NaN	NaN	NaN	NaN	24.225	20.8413	NaN	22.3651	NaN	NaN
Q96RQ3;E9PHF7;F5GYT8;G5E9X5;E9PG35;F8WDI3	Q96RQ3;E9PHF7;F5GYT8;G5E9X5;E9PG35	Methylcrotonoyl-CoA carboxylase subunit alpha, mitochondrial	MCCC1	23.4738	21.7667	NaN	22.7155	24.1764	21.9914	NaN	24.5157	21.3828	20.8961	24.237	23.3828	NaN	21.3454	25.069	25.0308	NaN	NaN	NaN	NaN	NaN	NaN	NaN	NaN	20.8131	NaN	23.5283	24.4334	21.4163	NaN	23.9804	24.7513	22.9423	21.6676	24.6851	25.4386	23.5485	21.8786	22.3959	25.8792	NaN	NaN	NaN	NaN	NaN	NaN
Q96AG4;I3L223	Q96AG4	Leucine-rich repeat-containing protein 59	LRRC59	NaN	NaN	NaN	NaN	NaN	NaN	NaN	NaN	NaN	NaN	NaN	NaN	NaN	NaN	NaN	NaN	NaN	NaN	22.8662	20.8037	NaN	NaN	NaN	NaN	NaN	NaN	NaN	NaN	NaN	NaN	NaN	NaN	NaN	NaN	NaN	NaN	NaN	NaN	NaN	NaN	NaN	NaN	NaN	NaN	NaN	NaN
P17987;E7ERF2;F5H136;F5GZI8;F5H676;F5H726;F5H282;E7EQR6;F5GYL4;F5H7Y1;F5GZ03	P17987;E7ERF2;F5H136	T-complex protein 1 subunit alpha	TCP1	20.4666	20.165	20.18	NaN	20.7404	20.4987	20.3994	NaN	NaN	NaN	NaN	NaN	NaN	NaN	NaN	NaN	NaN	NaN	NaN	NaN	NaN	NaN	NaN	NaN	NaN	NaN	NaN	NaN	NaN	NaN	NaN	NaN	NaN	NaN	NaN	NaN	NaN	NaN	NaN	NaN	NaN	NaN	NaN	NaN	NaN	NaN
CON__P00761;A6XGL3;P07477;CON__P07477;E7EQ64;A0A087WWD8;E9PRA0;Q9BYE2;J3KQC6	CON__P00761	Trypsin	TRYP_PIG	34.6743	34.3314	34.457	35.0408	34.6709	34.0538	34.3678	34.3991	34.242	34.3957	34.7912	34.4805	34.0545	34.1602	34.2366	34.189	34.6353	34.3203	34.8286	34.5566	34.4575	34.2381	30.4646	30.8806	34.7213	34.3213	34.6599	34.5725	32.6161	34.0252	34.4722	34.2344	34.3017	34.055	34.4491	34.8255	29.9111	33.8217	30.5065	34.428	34.1206	32.6195	34.5122	34.8044	30.4616	30.6241
P05141	P05141	ADP/ATP translocase 2;ADP/ATP translocase 2, N-terminally processed	SLC25A5	23.7177	23.7466	24.513	25.5915	22.7116	23.3457	24.2212	26.073	22.2119	21.5018	20.9537	23.5376	21.5298	19.4466	22.2922	23.5779	NaN	NaN	20.6425	20.5445	NaN	NaN	17.3775	NaN	23.8033	23.3322	25.434	24.9486	23.5355	22.7921	25.4342	25.7015	23.472	22.7973	20.4686	21.3421	22.5198	22.2189	19.714	23.3052	NaN	NaN	NaN	NaN	NaN	NaN
P07737;K7EJ44;CON__P02584;I3L3D5	P07737;K7EJ44	Profilin-1	PFN1	NaN	NaN	NaN	NaN	NaN	NaN	NaN	NaN	18.3823	18.9893	19.3575	18.9732	NaN	NaN	NaN	NaN	18.7211	18.2467	18.7208	18.4807	NaN	NaN	NaN	NaN	18.4052	NaN	18.6621	18.8939	17.7417	NaN	18.6173	19.0257	18.6888	18.7747	18.7342	19.3669	NaN	NaN	NaN	NaN	NaN	19.7341	NaN	NaN	NaN	NaN
P05166;E9PDR0;C9JQS9;E7EX59;E7EUY3;E7ETT1;E7ETT4;E9PEC3;F8WBI9;E7ENC1;H7C5C9;C9JVW9;C9JVY9;C9JAW3	P05166;E9PDR0;C9JQS9;E7EX59;E7EUY3;E7ETT1;E7ETT4;E9PEC3;F8WBI9	Propionyl-CoA carboxylase beta chain, mitochondrial	PCCB	NaN	NaN	NaN	NaN	NaN	NaN	NaN	NaN	NaN	NaN	NaN	NaN	NaN	NaN	NaN	NaN	NaN	NaN	NaN	NaN	NaN	NaN	NaN	NaN	NaN	NaN	19.8194	21.9252	NaN	NaN	20.0192	22.8625	22.162	22.0961	22.6981	24.1333	22.5778	21.6773	22.6678	24.0597	NaN	NaN	NaN	NaN	NaN	NaN
Q06210;O94808;E5RJP4	Q06210	Glutamine--fructose-6-phosphate aminotransferase [isomerizing] 1	GFPT1	NaN	19.1874	NaN	21.8328	NaN	19.3525	NaN	21.9379	NaN	NaN	NaN	NaN	NaN	NaN	NaN	NaN	NaN	NaN	NaN	NaN	NaN	NaN	NaN	NaN	NaN	NaN	NaN	22.0825	NaN	NaN	NaN	22.5743	NaN	NaN	NaN	NaN	NaN	NaN	NaN	NaN	NaN	NaN	NaN	NaN	NaN	NaN
P06733;K7EM90;E5RI09;E5RG95;K7EPM1;K7EKN2;E5RGZ4;P13929	P06733;K7EM90	Alpha-enolase;Enolase	ENO1	NaN	NaN	NaN	NaN	NaN	NaN	NaN	NaN	19.5614	20.3631	22.8052	19.9731	NaN	NaN	19.4721	NaN	20.7511	NaN	20.6955	20.5908	NaN	NaN	19.6372	17.8077	NaN	NaN	NaN	NaN	NaN	NaN	NaN	NaN	19.9113	19.8806	20.0804	20.8134	17.2362	NaN	18.9938	19.6978	NaN	22.7933	20.949	22.592	NaN	NaN
B4DLR8;P15559;H3BRK3;H3BNV2	B4DLR8;P15559;H3BRK3;H3BNV2	NAD(P)H dehydrogenase [quinone] 1	NQO1	NaN	NaN	NaN	NaN	NaN	NaN	NaN	NaN	NaN	NaN	20.8689	NaN	NaN	NaN	NaN	NaN	20.0478	NaN	NaN	21.7178	NaN	NaN	NaN	NaN	NaN	NaN	NaN	NaN	NaN	NaN	NaN	NaN	20.8423	NaN	20.6504	22.2293	19.761	NaN	NaN	22.1808	20.4196	21.6863	NaN	21.8626	NaN	NaN
Q5HY54;Q60FE5;P21333;A0A087WWY3;F8WE98;H0Y5F3;H7C2E7;H0Y5C6;O75369;Q14315	Q5HY54;Q60FE5;P21333;A0A087WWY3	Filamin-A	FLNA	19.5464	19.3486	19.7002	23.3435	20.1249	19.6203	20.0243	24.0851	NaN	NaN	NaN	NaN	NaN	NaN	NaN	NaN	NaN	NaN	NaN	NaN	NaN	NaN	NaN	NaN	NaN	NaN	NaN	NaN	NaN	NaN	NaN	NaN	NaN	NaN	NaN	NaN	NaN	NaN	NaN	NaN	NaN	NaN	NaN	NaN	NaN	NaN
D6RG13;D6RAT0;P61247;D6R9B6;D6RB09;H0Y9Y4;D6RAS7;H0Y8L7;E9PFI5;D6RGE0;D6RI02;D6RED7	D6RG13;D6RAT0;P61247;D6R9B6;D6RB09;H0Y9Y4;D6RAS7;H0Y8L7;E9PFI5	40S ribosomal protein S3a	RPS3A	NaN	NaN	20.1477	20.5418	NaN	NaN	20.5587	21.035	NaN	NaN	NaN	NaN	NaN	NaN	NaN	NaN	NaN	NaN	NaN	NaN	NaN	NaN	NaN	NaN	NaN	NaN	NaN	NaN	NaN	NaN	NaN	NaN	NaN	NaN	NaN	NaN	NaN	NaN	NaN	NaN	NaN	NaN	NaN	NaN	NaN	NaN
Q9NSE4	Q9NSE4	Isoleucine--tRNA ligase, mitochondrial	IARS2	NaN	NaN	NaN	NaN	NaN	NaN	NaN	NaN	NaN	NaN	21.0881	21.9467	NaN	NaN	21.8077	22.6872	NaN	NaN	NaN	NaN	NaN	NaN	NaN	NaN	NaN	NaN	NaN	NaN	NaN	NaN	NaN	NaN	NaN	NaN	NaN	NaN	NaN	NaN	NaN	NaN	NaN	NaN	NaN	NaN	NaN	NaN
Q9BQE3;P68363;F5H5D3;Q71U36;F8VVB9;Q13748;Q9NY65;C9J2C0;F8VQQ4;Q6PEY2;F8VRZ4;F8VS66;F8VX09;F8VWV9;C9JDS9;C9K0S6;F8VRK0;F8VXZ7;F8W0F6;Q9H853;V9GZ17	Q9BQE3;P68363;F5H5D3;Q71U36;F8VVB9;Q13748;Q9NY65;C9J2C0;F8VQQ4;Q6PEY2	Tubulin alpha-1C chain;Tubulin alpha-1B chain;Tubulin alpha-1A chain;Tubulin alpha-3C/D chain;Tubulin alpha-8 chain;Tubulin alpha-3E chain	TUBA1C;TUBA1B;TUBA1A;TUBA3C;TUBA8;TUBA3E	26.3698	25.3533	25.2954	26.1358	26.424	25.074	25.1944	26.6157	NaN	NaN	NaN	NaN	NaN	NaN	NaN	NaN	NaN	NaN	21.6325	21.6758	NaN	NaN	19.7539	NaN	21.2333	NaN	22.5083	22.9161	21.056	NaN	22.6285	23.3932	22.4778	NaN	21.2511	NaN	21.0064	NaN	NaN	NaN	NaN	20.5236	NaN	21.6033	NaN	NaN
Q03135;C9JKI3;E9PCT5	Q03135	Caveolin-1	CAV1	23.9282	23.245	NaN	NaN	NaN	NaN	NaN	NaN	NaN	NaN	NaN	NaN	NaN	NaN	NaN	NaN	NaN	NaN	NaN	NaN	NaN	NaN	NaN	NaN	NaN	NaN	NaN	NaN	NaN	NaN	NaN	NaN	NaN	NaN	NaN	NaN	NaN	NaN	NaN	NaN	NaN	NaN	NaN	NaN	NaN	NaN
P05165;H0Y5U0;Q5JTW6;H0Y798;H0Y4B9	P05165	Propionyl-CoA carboxylase alpha chain, mitochondrial	PCCA	NaN	NaN	NaN	NaN	NaN	NaN	NaN	NaN	NaN	NaN	18.3578	18.6098	NaN	NaN	19.3802	19.2363	NaN	NaN	NaN	NaN	NaN	NaN	NaN	NaN	18.3225	NaN	21.4813	22.5677	18.9359	NaN	22.0261	23.4073	21.8738	19.2672	19.6608	22.6973	21.141	19.228	18.7633	22.8931	NaN	NaN	NaN	NaN	NaN	NaN
P24752;H0YEL7;E9PRQ6	P24752	Acetyl-CoA acetyltransferase, mitochondrial	ACAT1	NaN	NaN	NaN	NaN	NaN	NaN	NaN	NaN	NaN	NaN	20.8326	20.5377	NaN	NaN	21.1214	21.0326	NaN	NaN	NaN	NaN	NaN	NaN	NaN	NaN	NaN	NaN	NaN	NaN	NaN	NaN	NaN	NaN	NaN	NaN	NaN	NaN	NaN	NaN	NaN	NaN	NaN	NaN	NaN	NaN	NaN	NaN
Q5JP53;P07437;Q5ST81;Q9BVA1;Q13885;G3V5W4;G3V2R8;G3V3R4;G3V2N6	Q5JP53;P07437;Q5ST81;Q9BVA1;Q13885	Tubulin beta chain;Tubulin beta-2B chain;Tubulin beta-2A chain	TUBB;TUBB2B;TUBB2A	26.7292	24.2703	23.0352	25.9008	26.8073	23.5884	22.6709	26.7191	NaN	NaN	NaN	NaN	NaN	NaN	NaN	NaN	24.1739	NaN	NaN	NaN	22.9706	NaN	NaN	NaN	NaN	NaN	23.8908	NaN	22.1347	NaN	23.3996	20.996	NaN	23.2624	NaN	NaN	NaN	22.0305	NaN	NaN	NaN	NaN	NaN	NaN	NaN	NaN
Q9BS26	Q9BS26	Endoplasmic reticulum resident protein 44	ERP44	NaN	20.1885	NaN	20.7407	21.1543	19.979	NaN	20.9172	NaN	NaN	NaN	NaN	NaN	NaN	NaN	NaN	NaN	NaN	NaN	NaN	NaN	NaN	NaN	NaN	NaN	NaN	NaN	NaN	NaN	NaN	NaN	NaN	NaN	NaN	NaN	NaN	NaN	NaN	NaN	NaN	NaN	NaN	NaN	NaN	NaN	NaN
Q5T4L4;P42677	Q5T4L4;P42677	40S ribosomal protein S27	RPS27	21.298	NaN	NaN	21.4927	21.0996	NaN	NaN	22.2728	NaN	NaN	NaN	NaN	NaN	NaN	NaN	NaN	NaN	NaN	NaN	NaN	NaN	NaN	NaN	NaN	NaN	NaN	20.3143	20.6813	NaN	NaN	20.866	21.1586	NaN	NaN	NaN	NaN	NaN	NaN	NaN	NaN	NaN	NaN	NaN	NaN	NaN	NaN
P61006	P61006	Ras-related protein Rab-8A	RAB8A	NaN	NaN	NaN	NaN	NaN	NaN	NaN	NaN	NaN	NaN	NaN	NaN	NaN	NaN	NaN	NaN	NaN	NaN	NaN	NaN	NaN	NaN	NaN	NaN	NaN	NaN	NaN	NaN	NaN	NaN	NaN	NaN	NaN	NaN	NaN	NaN	NaN	NaN	NaN	NaN	NaN	20.1721	NaN	19.0487	NaN	NaN
P08779;CON__P08779;CON__Q9Z2K1;CON__Q3ZAW8;K7ENW6	P08779;CON__P08779	Keratin, type I cytoskeletal 16	KRT16	23.3272	22.7753	26.945	24.8323	NaN	21.0417	24.6057	21.7656	21.9675	NaN	25.8878	24.1158	19.4551	NaN	26.2962	26.4225	24.2558	NaN	22.9386	20.8738	24.5512	NaN	20.0262	NaN	23.9121	24.3218	NaN	25.0743	22.2637	21.2772	NaN	24.5165	22.9415	NaN	22.2275	26.1441	20.3823	NaN	20.8357	22.9701	23.6729	23.7273	22.7441	25.3829	23.4616	23.0386
Q96QC0	Q96QC0	Serine/threonine-protein phosphatase 1 regulatory subunit 10	PPP1R10	NaN	23.1267	NaN	23.0687	23.1285	23.067	NaN	22.634	NaN	NaN	NaN	NaN	NaN	NaN	NaN	NaN	NaN	NaN	NaN	NaN	NaN	NaN	NaN	NaN	NaN	NaN	NaN	NaN	NaN	NaN	NaN	NaN	NaN	NaN	NaN	NaN	NaN	NaN	NaN	NaN	NaN	NaN	NaN	NaN	NaN	NaN
P10809;E7ESH4;E7EXB4;C9JL25;C9JL19;C9JCQ4;C9J0S9	P10809	60 kDa heat shock protein, mitochondrial	HSPD1	NaN	NaN	NaN	NaN	NaN	NaN	NaN	NaN	26.2276	25.1723	25.4911	25.6596	25.7891	24.8496	26.1402	26.313	NaN	NaN	NaN	NaN	NaN	NaN	NaN	NaN	25.9369	24.7892	26.2191	25.8097	26.403	24.6287	26.3743	26.758	25.1773	24.9942	25.6431	26.3472	25.3357	24.8692	24.7694	26.7598	NaN	NaN	NaN	NaN	NaN	NaN
P00367;P49448	P00367;P49448	Glutamate dehydrogenase 1, mitochondrial;Glutamate dehydrogenase 2, mitochondrial	GLUD1;GLUD2	NaN	NaN	NaN	NaN	NaN	NaN	NaN	NaN	NaN	NaN	NaN	NaN	NaN	NaN	NaN	NaN	NaN	NaN	NaN	NaN	NaN	NaN	NaN	NaN	NaN	NaN	NaN	NaN	NaN	NaN	NaN	NaN	NaN	NaN	21.7956	22.8283	NaN	NaN	21.7406	23.2708	NaN	NaN	NaN	NaN	NaN	NaN
P35908;H0YID6;H0YHD9;F8VS61;CON__REFSEQ:XP_932229	P35908	Keratin, type II cytoskeletal 2 epidermal	KRT2	29.6837	26.7182	28.5407	30.9024	27.8158	27.3918	27.5483	26.9715	30.2381	26.5283	27.2739	26.2123	27.7932	24.4317	27.6858	27.3534	29.7262	29.2083	28.1883	27.168	28.2488	27.7495	27.5222	26.6555	28.1947	26.3445	28.0461	27.4858	28.4667	30.3302	28.0183	27.3036	27.6547	25.9565	27.2969	27.5611	26.7159	28.29	27.4036	26.6741	28.4561	29.8753	28.2241	27.1418	27.466	28.1549
P13645;CON__P13645;Q7Z3Y7;CON__Q7Z3Y7;CON__Q148H6;Q7Z3Z0;CON__Q7Z3Z0;Q7Z3Y8;CON__Q7Z3Y8;Q2M2I5;CON__Q2M2I5	P13645;CON__P13645	Keratin, type I cytoskeletal 10	KRT10	30.2503	28.0876	30.3281	32.0705	28.844	28.7541	29.5077	27.7061	31.0773	27.8203	28.5261	27.9517	29.4244	26.2988	29.04	28.9169	29.9596	31.3648	29.186	28.6705	29.0655	28.9685	29.0197	28.0434	30.7487	27.7894	29.9709	29.3182	30.3648	31.8954	29.062	28.8998	28.7379	27.2028	27.3655	28.8671	27.5022	29.777	28.0167	28.4185	30.0177	30.6702	29.148	29.5163	29.1827	28.942
P40926;G3XAL0	P40926;G3XAL0	Malate dehydrogenase, mitochondrial;Malate dehydrogenase	MDH2	NaN	NaN	NaN	NaN	NaN	NaN	NaN	NaN	NaN	NaN	NaN	NaN	NaN	NaN	NaN	NaN	NaN	NaN	NaN	NaN	NaN	NaN	NaN	NaN	NaN	NaN	NaN	NaN	NaN	NaN	NaN	NaN	22.472	22.9338	NaN	20.5812	22.5489	22.1605	NaN	20.4503	NaN	NaN	NaN	NaN	NaN	NaN
Q12931;I3L0K7;I3L239	Q12931;I3L0K7	Heat shock protein 75 kDa, mitochondrial	TRAP1	NaN	NaN	NaN	NaN	NaN	NaN	NaN	NaN	NaN	NaN	NaN	NaN	NaN	NaN	NaN	NaN	NaN	NaN	NaN	NaN	NaN	NaN	NaN	NaN	NaN	NaN	NaN	NaN	NaN	NaN	NaN	NaN	20.9819	NaN	NaN	21.5578	21.3871	NaN	NaN	20.8637	NaN	NaN	NaN	NaN	NaN	NaN
CON__P02662	CON__P02662	Alpha-S1-casein (bovine)	CSN1S1	NaN	28.7585	NaN	NaN	NaN	NaN	NaN	NaN	NaN	22.9874	27.0736	22.0708	NaN	NaN	NaN	24.0052	NaN	NaN	NaN	NaN	NaN	NaN	NaN	NaN	NaN	NaN	NaN	NaN	NaN	NaN	NaN	NaN	NaN	NaN	NaN	NaN	NaN	NaN	21.6534	22.4665	24.2296	NaN	20.6176	NaN	NaN	NaN
P07195;F5H793;C9J7H8;A8MW50	P07195	L-lactate dehydrogenase B chain	LDHB	NaN	NaN	NaN	NaN	NaN	NaN	NaN	NaN	NaN	NaN	NaN	NaN	NaN	NaN	NaN	NaN	NaN	NaN	NaN	NaN	NaN	NaN	NaN	NaN	NaN	NaN	NaN	NaN	NaN	NaN	NaN	NaN	NaN	NaN	19.8248	20.7465	NaN	NaN	NaN	20.374	NaN	NaN	NaN	NaN	NaN	NaN
H3BUF6;Q8WWM7;H3BSQ5;H3BUE3;H3BSK9	H3BUF6;Q8WWM7;H3BSQ5;H3BUE3;H3BSK9	Ataxin-2-like protein	ATXN2L	18.7236	NaN	NaN	21.5909	18.5335	NaN	NaN	21.6352	NaN	NaN	NaN	NaN	NaN	NaN	NaN	NaN	NaN	NaN	NaN	NaN	NaN	NaN	NaN	NaN	NaN	NaN	NaN	NaN	NaN	NaN	NaN	NaN	NaN	NaN	NaN	NaN	NaN	NaN	NaN	NaN	NaN	NaN	NaN	NaN	NaN	NaN
P38646;D6RJI2;D6RA73;H0Y8S0;H0YBG6	P38646	Stress-70 protein, mitochondrial	HSPA9	NaN	NaN	NaN	NaN	NaN	NaN	NaN	NaN	20.235	NaN	20.0201	21.6038	20.0406	NaN	20.7434	22.1816	NaN	NaN	NaN	NaN	NaN	NaN	NaN	NaN	NaN	NaN	21.5391	21.3294	NaN	NaN	22.103	22.3098	NaN	NaN	NaN	23.1911	21.421	NaN	NaN	24.5505	NaN	NaN	NaN	NaN	NaN	NaN
B4DK69;P52895;A0A0A0MSD5;S4R3P0	B4DK69;P52895;A0A0A0MSD5;S4R3P0	Aldo-keto reductase family 1 member C2	AKR1C2	NaN	NaN	NaN	NaN	NaN	NaN	NaN	NaN	NaN	21.2266	22.3734	21.4735	NaN	NaN	17.9722	17.8769	NaN	NaN	20.6747	NaN	NaN	NaN	NaN	NaN	22.4652	21.4094	22.8696	22.2972	NaN	NaN	21.1129	21.4717	22.5728	19.7059	20.1155	24.0328	17.0526	16.7457	NaN	17.7785	22.316	20.3297	20.4527	NaN	NaN	NaN
P42330;A0A0A0MSS8;S4R3Z2;A6NHU4;S4R3D5;P17516;H0Y804	P42330;A0A0A0MSS8;S4R3Z2;A6NHU4;S4R3D5;P17516	Aldo-keto reductase family 1 member C3;Aldo-keto reductase family 1 member C4	AKR1C3;AKR1C1;AKR1C4	NaN	NaN	NaN	NaN	NaN	NaN	NaN	NaN	NaN	NaN	NaN	NaN	NaN	NaN	NaN	NaN	NaN	NaN	NaN	NaN	NaN	NaN	NaN	NaN	NaN	NaN	NaN	NaN	NaN	NaN	NaN	NaN	21.3585	NaN	NaN	22.2769	NaN	NaN	NaN	NaN	NaN	NaN	NaN	NaN	NaN	NaN
P42765;K7EME0	P42765;K7EME0	3-ketoacyl-CoA thiolase, mitochondrial	ACAA2	NaN	NaN	NaN	NaN	NaN	NaN	NaN	NaN	NaN	NaN	20.7949	21.0437	NaN	NaN	21.1266	21.1138	NaN	NaN	NaN	NaN	NaN	NaN	NaN	NaN	19.7624	NaN	20.3413	20.0746	20.2646	NaN	20.5431	20.5783	NaN	NaN	NaN	NaN	NaN	NaN	NaN	NaN	NaN	NaN	NaN	NaN	NaN	NaN
Q07157;G3V1L9;A0A087X0K9;G5E9E7	Q07157;G3V1L9;A0A087X0K9;G5E9E7	Tight junction protein ZO-1	TJP1	21.4341	NaN	NaN	22.9115	22.9554	NaN	NaN	23.8022	NaN	NaN	NaN	NaN	NaN	NaN	NaN	NaN	NaN	NaN	NaN	NaN	NaN	NaN	NaN	NaN	20.5412	NaN	NaN	NaN	20.8143	NaN	NaN	20.3987	NaN	NaN	NaN	NaN	NaN	NaN	NaN	NaN	NaN	NaN	NaN	NaN	NaN	NaN
Q02413	Q02413	Desmoglein-1	DSG1	NaN	NaN	20.3842	21.9705	NaN	NaN	NaN	NaN	NaN	NaN	NaN	NaN	NaN	NaN	NaN	NaN	NaN	NaN	NaN	NaN	NaN	NaN	NaN	NaN	NaN	NaN	NaN	NaN	NaN	NaN	NaN	NaN	NaN	NaN	NaN	NaN	NaN	NaN	NaN	NaN	NaN	NaN	NaN	NaN	NaN	NaN
Q07065	Q07065	Cytoskeleton-associated protein 4	CKAP4	19.352	18.8853	NaN	21.2819	NaN	NaN	NaN	21.327	NaN	NaN	NaN	NaN	NaN	NaN	NaN	NaN	NaN	NaN	NaN	NaN	NaN	NaN	NaN	NaN	19.2965	NaN	19.6802	NaN	18.9445	NaN	NaN	NaN	NaN	NaN	NaN	NaN	NaN	NaN	NaN	NaN	NaN	NaN	NaN	NaN	NaN	NaN
P13647;CON__P13647;H0YI76;F8W0C6;H0YIN9;F8VV57	P13647;CON__P13647	Keratin, type II cytoskeletal 5	KRT5	24.0791	23.4235	24.1785	26.1734	23.0978	25.5789	21.3881	23.6993	24.7831	NaN	19.9441	20.1916	23.3239	NaN	21.3214	20.3309	24.8754	22.3901	21.8037	21.8326	24.6475	23.1817	20.2138	20.9134	23.2357	22.811	22.6145	23.7558	23.0856	24.399	22.5763	22.8919	NaN	NaN	22.1957	24.1478	NaN	NaN	21.8795	23.3182	21.3893	25.17	20.9067	22.7232	20.1513	24.5585
P04264;CON__P04264	P04264;CON__P04264	Keratin, type II cytoskeletal 1	KRT1	31.8784	29.8551	31.5861	32.4347	31.1538	30.0458	30.384	30.1137	32.0946	29.515	30.4454	30.221	31.4516	29.3751	31.0353	30.2409	32.3605	31.0921	30.336	30.3342	31.9073	30.4419	30.1643	29.6912	31.4457	30.7785	30.6968	30.6782	31.2167	31.6933	30.2106	30.5884	31.2313	29.2339	29.0095	30.7141	29.3642	30.3822	29.966	30.3831	31.9554	31.6193	30.4453	31.6336	30.3528	30.9998
P54886	P54886	Delta-1-pyrroline-5-carboxylate synthase;Glutamate 5-kinase;Gamma-glutamyl phosphate reductase	ALDH18A1	NaN	NaN	NaN	NaN	NaN	NaN	NaN	NaN	NaN	NaN	NaN	NaN	NaN	NaN	20.5833	20.8576	NaN	NaN	NaN	NaN	NaN	NaN	NaN	NaN	NaN	19.9931	22.6809	22.4685	21.093	19.9187	22.9055	22.8219	NaN	NaN	NaN	NaN	NaN	NaN	NaN	NaN	NaN	NaN	NaN	NaN	NaN	NaN
H3BRG4;P22695;H3BSJ9;H3BP04;H3BUE4;H3BUI9;A0A087WVZ4	H3BRG4;P22695;H3BSJ9	Cytochrome b-c1 complex subunit 2, mitochondrial	UQCRC2	22.7564	19.9436	20.8384	23.2458	22.8206	19.8463	20.4986	23.6041	NaN	NaN	NaN	NaN	NaN	NaN	NaN	NaN	NaN	NaN	NaN	NaN	NaN	NaN	NaN	NaN	NaN	NaN	20.7092	NaN	NaN	NaN	20.9821	NaN	NaN	NaN	NaN	NaN	NaN	NaN	NaN	NaN	NaN	NaN	NaN	NaN	NaN	NaN
P49368;B4DUR8;Q5SZX9;E9PRC8;Q5SZX6;E9PM09;Q5SZW8	P49368;B4DUR8	T-complex protein 1 subunit gamma	CCT3	NaN	19.8897	NaN	19.4809	NaN	20.3982	NaN	20.0423	NaN	NaN	NaN	NaN	NaN	NaN	NaN	NaN	NaN	NaN	NaN	NaN	NaN	NaN	NaN	NaN	NaN	NaN	NaN	NaN	NaN	NaN	NaN	NaN	NaN	NaN	NaN	NaN	NaN	NaN	NaN	NaN	NaN	NaN	NaN	NaN	NaN	NaN
P02533;CON__P02533;CON__A2A4G1;P19012;CON__P19012;CON__P19001;K7ENV3;Q7Z3Y9;CON__Q7Z3Y9;Q99456;CON__Q99456	P02533;CON__P02533	Keratin, type I cytoskeletal 14	KRT14	26.5106	22.2914	26.135	26.8012	24.3316	21.4892	23.9308	23.4037	25.4782	21.5519	23.553	22.6855	23.8099	21.0376	24.4129	24.6135	25.5673	22.4384	23.6594	23.8371	25.3692	23.2046	23.1701	22.3534	24.8792	25.28	24.195	24.9507	25.2135	23.9652	22.7128	24.3573	24.3831	21.786	22.795	25.0407	21.8346	23.5271	23.1646	23.6595	22.4799	25.6902	24.4003	25.5974	NaN	24.7244
O94842;O15405;Q96NM4;O94900	O94842;O15405	TOX high mobility group box family member 4;TOX high mobility group box family member 3	TOX4;TOX3	20.993	NaN	NaN	21.8753	21.0762	NaN	20.728	23.132	NaN	NaN	NaN	NaN	NaN	NaN	NaN	NaN	NaN	NaN	NaN	NaN	NaN	NaN	NaN	NaN	NaN	NaN	NaN	NaN	NaN	NaN	NaN	NaN	NaN	NaN	NaN	NaN	NaN	NaN	NaN	NaN	NaN	NaN	NaN	NaN	NaN	NaN
Q9UG63;C9JHK9;C9JZV3	Q9UG63;C9JHK9;C9JZV3	ATP-binding cassette sub-family F member 2	ABCF2	23.9124	23.0374	22.0304	23.8637	23.8604	22.3168	21.8097	23.8396	NaN	NaN	NaN	NaN	NaN	NaN	NaN	NaN	NaN	NaN	NaN	NaN	NaN	NaN	NaN	NaN	NaN	NaN	NaN	NaN	NaN	NaN	NaN	NaN	NaN	NaN	NaN	NaN	NaN	NaN	NaN	NaN	NaN	NaN	NaN	NaN	NaN	NaN
Q9Y305;H7C5Q2;C9J7L8	Q9Y305;H7C5Q2	Acyl-coenzyme A thioesterase 9, mitochondrial	ACOT9	NaN	20.1457	NaN	22.207	NaN	NaN	NaN	22.4397	NaN	NaN	20.982	20.69	NaN	NaN	21.4136	20.7838	NaN	NaN	NaN	NaN	NaN	NaN	NaN	NaN	NaN	NaN	NaN	NaN	NaN	NaN	NaN	20.2892	NaN	NaN	NaN	NaN	NaN	NaN	NaN	NaN	NaN	NaN	NaN	NaN	NaN	NaN
P52597	P52597	Heterogeneous nuclear ribonucleoprotein F;Heterogeneous nuclear ribonucleoprotein F, N-terminally processed	HNRNPF	NaN	19.6234	NaN	20.5736	NaN	19.2171	NaN	21.4994	NaN	NaN	NaN	NaN	NaN	NaN	NaN	NaN	NaN	NaN	NaN	NaN	NaN	NaN	NaN	NaN	NaN	NaN	NaN	NaN	NaN	NaN	NaN	NaN	NaN	NaN	NaN	NaN	NaN	NaN	NaN	NaN	NaN	NaN	NaN	NaN	NaN	NaN
I3L397;P63241;I3L504;F8WCJ1;C9J7B5;C9J4W5;Q9GZV4;Q6IS14	I3L397;P63241;I3L504;F8WCJ1;C9J7B5;C9J4W5;Q9GZV4;Q6IS14	Eukaryotic translation initiation factor 5A-1;Eukaryotic translation initiation factor 5A-2;Eukaryotic translation initiation factor 5A-1-like	EIF5A;EIF5A2;EIF5AL1	NaN	NaN	NaN	NaN	NaN	NaN	NaN	NaN	NaN	NaN	NaN	NaN	NaN	NaN	NaN	NaN	NaN	NaN	NaN	NaN	NaN	NaN	NaN	NaN	20.693	NaN	NaN	19.9502	NaN	NaN	NaN	19.7167	NaN	NaN	NaN	NaN	NaN	NaN	NaN	NaN	NaN	NaN	NaN	NaN	NaN	NaN
P62277;J3KMX5;E9PS50	P62277;J3KMX5	40S ribosomal protein S13	RPS13	NaN	22.3896	22.3589	23.1713	24.8676	22.1467	22.5033	23.5457	NaN	NaN	NaN	NaN	NaN	NaN	NaN	NaN	NaN	NaN	NaN	NaN	NaN	NaN	NaN	NaN	23.1007	21.1453	24.4079	22.8126	23.0313	21.7176	25.6713	22.8951	NaN	22.6409	NaN	NaN	NaN	22.6746	NaN	NaN	NaN	NaN	NaN	NaN	NaN	NaN
P62701;C9JEH7;P22090;Q8TD47;A6NH36	P62701;C9JEH7;P22090;Q8TD47	40S ribosomal protein S4, X isoform;40S ribosomal protein S4, Y isoform 1;40S ribosomal protein S4, Y isoform 2	RPS4X;RPS4Y1;RPS4Y2	NaN	NaN	20.1012	NaN	NaN	NaN	20.5017	18.6626	NaN	NaN	NaN	NaN	NaN	NaN	NaN	NaN	NaN	NaN	NaN	NaN	NaN	NaN	NaN	NaN	NaN	NaN	NaN	NaN	NaN	NaN	NaN	NaN	NaN	NaN	NaN	NaN	NaN	NaN	NaN	NaN	NaN	NaN	NaN	NaN	NaN	NaN
Q86YZ3;CON__Q86YZ3	Q86YZ3;CON__Q86YZ3	Hornerin	HRNR	25.905	25.7207	26.5639	27.0147	25.7009	24.5751	24.6324	25.2778	26.605	24.9221	26.7325	26.0055	26.1152	24.9187	26.9869	24.1722	26.7681	24.9815	25.9718	25.6908	26.0514	25.7046	24.9559	25.9618	26.3017	24.6439	25.6179	24.377	25.9561	25.0714	24.8354	24.4564	27.2021	25.7718	22.9939	28.5349	24.6708	26.1445	23.2577	25.4145	27.3195	27.0808	25.7314	26.5635	24.3922	28.8268
P50990;H7C4C8;H7C2U0	P50990;H7C4C8	T-complex protein 1 subunit theta	CCT8	21.9752	21.2961	19.6774	20.9546	22.1668	21.5663	19.9905	22.6441	NaN	NaN	NaN	NaN	NaN	NaN	NaN	NaN	NaN	NaN	NaN	NaN	NaN	NaN	NaN	NaN	NaN	NaN	NaN	NaN	NaN	NaN	NaN	NaN	NaN	NaN	NaN	NaN	NaN	NaN	NaN	NaN	NaN	NaN	NaN	NaN	NaN	NaN
P62266;D6RD47;D6RDJ2;D6RIX0;D6R9I7	P62266;D6RD47	40S ribosomal protein S23	RPS23	23.4778	21.7722	20.2763	20.5897	23.8111	21.6394	20.2037	21.109	NaN	NaN	NaN	NaN	NaN	NaN	NaN	NaN	NaN	NaN	NaN	NaN	NaN	NaN	NaN	NaN	NaN	NaN	19.1263	NaN	NaN	NaN	19.7512	NaN	NaN	NaN	NaN	NaN	NaN	NaN	NaN	NaN	NaN	NaN	NaN	NaN	NaN	NaN
P81605	P81605	Dermcidin;Survival-promoting peptide;DCD-1	DCD	NaN	NaN	NaN	NaN	NaN	NaN	NaN	NaN	NaN	NaN	NaN	NaN	NaN	NaN	NaN	NaN	NaN	NaN	NaN	NaN	NaN	NaN	NaN	NaN	20.633	NaN	NaN	NaN	20.766	NaN	NaN	NaN	NaN	NaN	NaN	NaN	NaN	NaN	NaN	NaN	22.2545	22.358	NaN	NaN	NaN	20.9036
P12236;I7HJJ0;P12235;V9GYG0;Q9H0C2	P12236;I7HJJ0;P12235;V9GYG0	ADP/ATP translocase 3;ADP/ATP translocase 1	SLC25A6;SLC25A4	22.1816	NaN	21.5516	21.3497	NaN	NaN	NaN	22.8573	NaN	NaN	NaN	NaN	NaN	NaN	NaN	NaN	NaN	NaN	NaN	NaN	NaN	NaN	NaN	NaN	NaN	NaN	NaN	23.0977	NaN	NaN	21.7349	23.3174	21.3251	NaN	21.5836	NaN	20.849	NaN	NaN	NaN	NaN	NaN	NaN	NaN	NaN	NaN
Q9HCC0;D6RD67;D6RDF7;D6R9R1	Q9HCC0	Methylcrotonoyl-CoA carboxylase beta chain, mitochondrial	MCCC2	23.16	23.1862	NaN	22.6172	23.1586	22.2353	NaN	23.9161	NaN	21.1875	23.5924	22.1768	NaN	20.4584	24.2228	22.961	NaN	NaN	21.5027	21.9155	NaN	NaN	22.0574	22.4141	NaN	NaN	NaN	NaN	NaN	NaN	NaN	NaN	23.7618	22.2777	23.5514	25.7175	24.2853	21.9489	23.0703	26.3484	NaN	NaN	NaN	NaN	NaN	NaN
P49411;H3BNU3	P49411	Elongation factor Tu, mitochondrial	TUFM	24.0061	23.2996	22.0179	23.9646	22.9336	23.0174	21.6571	24.6915	24.6408	25.663	26.7751	26.3609	24.6057	25.555	27.1898	26.8663	22.8453	21.9941	22.2357	21.8468	22.592	21.6213	22.208	22.3292	25.822	24.4298	25.2681	25.5801	25.5027	23.6981	25.8233	26.2087	25.572	25.2068	25.2297	25.8805	25.7621	24.9298	25.2668	26.2174	NaN	NaN	19.6181	NaN	NaN	NaN
Q07021;I3L3Q7;I3L3B0	Q07021;I3L3Q7;I3L3B0	Complement component 1 Q subcomponent-binding protein, mitochondrial	C1QBP	NaN	NaN	NaN	NaN	NaN	NaN	NaN	NaN	NaN	NaN	NaN	NaN	NaN	NaN	NaN	NaN	NaN	NaN	NaN	NaN	NaN	NaN	NaN	NaN	NaN	NaN	NaN	NaN	NaN	NaN	NaN	NaN	22.1304	NaN	NaN	22.7599	22.403	NaN	NaN	22.8615	NaN	NaN	NaN	NaN	NaN	NaN
P61106;X6RFL8	P61106;X6RFL8	Ras-related protein Rab-14	RAB14	NaN	NaN	NaN	NaN	NaN	NaN	NaN	NaN	NaN	NaN	NaN	NaN	NaN	NaN	NaN	NaN	NaN	NaN	NaN	NaN	NaN	NaN	NaN	NaN	NaN	NaN	NaN	NaN	NaN	NaN	NaN	NaN	22.2428	21.1487	21.1988	23.4988	NaN	NaN	NaN	NaN	NaN	21.0288	NaN	NaN	NaN	NaN
P0CW22;P08708;H0YN88;A0A075B716;H0YN73;H3BNC9	P0CW22;P08708;H0YN88;A0A075B716	40S ribosomal protein S17-like;40S ribosomal protein S17	RPS17L;RPS17	NaN	19.0322	NaN	NaN	NaN	19.1477	NaN	20.1746	NaN	NaN	NaN	NaN	NaN	NaN	NaN	NaN	NaN	NaN	NaN	NaN	NaN	NaN	NaN	NaN	NaN	NaN	NaN	NaN	NaN	NaN	NaN	NaN	NaN	NaN	NaN	NaN	NaN	NaN	NaN	NaN	NaN	NaN	NaN	NaN	NaN	NaN
B8ZZL8;P61604;S4R3N1;B8ZZ54	B8ZZL8;P61604;S4R3N1	10 kDa heat shock protein, mitochondrial	HSPE1	NaN	NaN	NaN	NaN	NaN	NaN	NaN	NaN	NaN	NaN	20.2784	20.2629	NaN	NaN	20.7233	20.818	NaN	NaN	NaN	NaN	NaN	NaN	NaN	NaN	NaN	NaN	NaN	NaN	NaN	NaN	NaN	NaN	22.2411	22.0316	21.0856	23.676	22.3037	22.1749	21.2886	23.899	NaN	NaN	NaN	NaN	NaN	NaN
P35527;CON__P35527;K7EQQ3	P35527;CON__P35527;K7EQQ3	Keratin, type I cytoskeletal 9	KRT9	30.9041	29.2559	31.0311	30.6883	30.2812	29.0055	29.827	29.8803	31.313	28.7417	30.0961	29.6236	30.3634	29.1537	30.6661	29.065	31.3069	27.8177	29.4199	29.7666	30.7267	29.4593	29.3334	29.2025	29.4889	30.2497	29.0301	29.7589	29.4946	28.9188	29.0926	29.975	30.4799	28.0789	27.1193	30.0487	28.3922	28.9932	28.0138	29.7222	31.0202	30.4058	28.9761	31.0057	27.7801	30.4567
CON__P02666	CON__P02666	Beta-casein (bovine)	CSN2	NaN	30.4777	NaN	NaN	NaN	23.6228	NaN	NaN	NaN	23.0891	26.8939	NaN	NaN	23.7612	23.6522	NaN	NaN	NaN	NaN	NaN	NaN	NaN	NaN	NaN	NaN	NaN	NaN	NaN	NaN	NaN	NaN	NaN	22.1377	NaN	NaN	NaN	NaN	NaN	NaN	NaN	24.8669	NaN	NaN	NaN	25.4875	NaN
P40939;H0YFD6	P40939	Trifunctional enzyme subunit alpha, mitochondrial;Long-chain enoyl-CoA hydratase;Long chain 3-hydroxyacyl-CoA dehydrogenase	HADHA	NaN	NaN	NaN	NaN	NaN	NaN	NaN	NaN	NaN	NaN	NaN	NaN	NaN	NaN	NaN	NaN	NaN	NaN	NaN	NaN	NaN	NaN	NaN	NaN	23.3791	23.2338	24.545	24.3956	24.4123	22.2798	24.9658	24.4328	NaN	NaN	NaN	NaN	NaN	NaN	NaN	NaN	NaN	NaN	NaN	NaN	NaN	NaN
K7EMA7;P62750;H7BY10;K7EJV9;K7ERT8;A8MUS3	K7EMA7;P62750;H7BY10;K7EJV9;K7ERT8;A8MUS3	60S ribosomal protein L23a	RPL23A	NaN	NaN	NaN	NaN	NaN	NaN	NaN	NaN	NaN	NaN	NaN	NaN	NaN	NaN	NaN	NaN	17.9499	NaN	NaN	18.0559	17.4002	NaN	NaN	17.8604	NaN	NaN	NaN	NaN	NaN	NaN	NaN	NaN	NaN	NaN	NaN	18.3321	NaN	NaN	NaN	20.0041	NaN	NaN	NaN	NaN	NaN	NaN
O94925;H7BZD1;C9JIJ6	O94925	Glutaminase kidney isoform, mitochondrial	GLS	NaN	NaN	NaN	NaN	NaN	NaN	NaN	NaN	21.9463	22.2363	23.1319	23.9305	21.5705	22.1349	23.4158	24.2461	NaN	NaN	NaN	NaN	NaN	NaN	NaN	NaN	21.6552	21.332	22.3742	22.7935	21.6618	20.8592	22.9076	23.0617	21.0841	21.1928	20.2613	22.2014	21.3701	20.8291	20.3236	22.4278	NaN	NaN	NaN	NaN	NaN	NaN
P11498;E9PRE7;E9PS68	P11498	Pyruvate carboxylase, mitochondrial	PC	32.0835	31.2208	31.6336	32.3944	32.5968	31.1657	31.5189	32.8546	29.7293	29.0629	29.687	29.9252	29.6895	28.7418	30.2677	30.4132	30.2757	28.6882	29.6244	29.5385	30.8882	28.3	30.0771	30.2488	31.9797	31.0839	32.13	32.1907	32.0477	30.9805	32.6922	32.8077	30.6527	30.5358	31.179	31.3647	30.8374	30.7098	31.3306	31.8585	27.9008	27.5435	27.7831	28.0077	28.3506	27.5614
P13804;H0YLU7;H0YK49;H0YL12;H0YNX6;H0YKF0;H0YL83;H0YM12	P13804;H0YLU7;H0YK49;H0YL12;H0YNX6;H0YKF0	Electron transfer flavoprotein subunit alpha, mitochondrial	ETFA	NaN	NaN	NaN	NaN	NaN	NaN	NaN	NaN	NaN	NaN	20.2812	20.3472	NaN	NaN	20.405	20.7552	NaN	NaN	NaN	NaN	NaN	NaN	NaN	NaN	NaN	NaN	NaN	NaN	NaN	NaN	NaN	NaN	NaN	NaN	19.0939	19.5127	NaN	NaN	19.5771	20.0139	NaN	NaN	NaN	NaN	NaN	NaN
E9PLL6;P46776;E9PJD9;E9PLX7	E9PLL6;P46776;E9PJD9;E9PLX7	60S ribosomal protein L27a	RPL27A	NaN	22.8244	NaN	NaN	NaN	23.1562	NaN	NaN	NaN	NaN	NaN	NaN	NaN	NaN	NaN	NaN	23.3643	NaN	22.992	23.1062	23.4301	NaN	23.0534	23.3986	23.0258	23.0602	23.2789	NaN	22.9505	23.0404	23.4767	NaN	22.978	NaN	NaN	23.275	23.0493	NaN	NaN	23.5598	NaN	NaN	NaN	NaN	NaN	NaN
P11413;E7EUI8;E7EM57;E9PD92	P11413;E7EUI8;E7EM57;E9PD92	Glucose-6-phosphate 1-dehydrogenase	G6PD	NaN	NaN	NaN	NaN	NaN	NaN	NaN	NaN	NaN	NaN	NaN	NaN	NaN	NaN	NaN	NaN	NaN	NaN	NaN	NaN	NaN	NaN	NaN	NaN	NaN	NaN	19.7143	21.4555	NaN	NaN	19.2434	22.7373	NaN	NaN	NaN	21.9105	NaN	NaN	NaN	NaN	NaN	NaN	NaN	NaN	NaN	NaN
I3L3P7;I3L246;P62244;H3BN98;H3BV27;H3BT37;I3L303	I3L3P7;I3L246;P62244;H3BN98;H3BV27;H3BT37;I3L303	40S ribosomal protein S15a	RPS15A	NaN	NaN	19.9623	NaN	NaN	NaN	20.6952	22.6757	NaN	NaN	NaN	NaN	NaN	NaN	NaN	NaN	NaN	NaN	NaN	NaN	NaN	NaN	NaN	NaN	NaN	NaN	NaN	NaN	NaN	NaN	NaN	NaN	NaN	NaN	NaN	NaN	NaN	NaN	NaN	NaN	NaN	NaN	NaN	NaN	NaN	NaN
O60701;E7ER83;E7ETF4;E7EV97;E7ER95;D6RHF4;E9PBD2	O60701	UDP-glucose 6-dehydrogenase	UGDH	23.8915	NaN	21.7325	24.0808	23.3037	NaN	NaN	25.1684	NaN	NaN	NaN	NaN	NaN	NaN	NaN	NaN	NaN	NaN	NaN	NaN	NaN	NaN	NaN	NaN	21.5619	NaN	NaN	22.2908	NaN	NaN	23.8405	23.6138	NaN	NaN	NaN	NaN	NaN	NaN	NaN	NaN	NaN	NaN	NaN	NaN	NaN	NaN
Q32Q12;E7ERL0;P22392;J3KPD9;E5RHP0;C9K028;F6XY72;O60361	Q32Q12;E7ERL0;P22392;J3KPD9;E5RHP0	Nucleoside diphosphate kinase;Nucleoside diphosphate kinase B	NME1-NME2;NME1;NME2	NaN	NaN	NaN	NaN	NaN	NaN	NaN	NaN	19.8322	NaN	NaN	NaN	NaN	NaN	NaN	NaN	NaN	NaN	NaN	NaN	NaN	NaN	NaN	NaN	NaN	NaN	NaN	NaN	NaN	NaN	NaN	NaN	19.0217	NaN	NaN	20.5739	NaN	NaN	NaN	NaN	NaN	NaN	NaN	NaN	NaN	NaN
C9IZ01;Q96RP9;F8WAU4	C9IZ01;Q96RP9;F8WAU4	Elongation factor G, mitochondrial	GFM1	NaN	NaN	NaN	NaN	NaN	NaN	NaN	NaN	NaN	18.4511	21.1449	21.1558	NaN	NaN	21.8858	21.5124	NaN	NaN	NaN	NaN	NaN	NaN	NaN	NaN	NaN	NaN	NaN	18.7719	NaN	NaN	NaN	19.1123	NaN	NaN	NaN	NaN	NaN	NaN	NaN	NaN	NaN	NaN	NaN	NaN	NaN	NaN
Q15233;H7C367;C9JYS8;C9IZL7	Q15233;H7C367	Non-POU domain-containing octamer-binding protein	NONO	23.5598	23.3589	24.0101	24.5171	23.4666	22.9546	23.464	25.3908	NaN	NaN	NaN	NaN	NaN	NaN	NaN	NaN	NaN	NaN	NaN	NaN	NaN	NaN	NaN	NaN	22.7324	NaN	23.5194	23.62	23.1087	NaN	23.7101	23.9861	NaN	NaN	21.4103	NaN	NaN	NaN	20.2016	NaN	NaN	NaN	NaN	NaN	NaN	NaN
P30048	P30048	Thioredoxin-dependent peroxide reductase, mitochondrial	PRDX3	NaN	NaN	NaN	NaN	NaN	NaN	NaN	NaN	NaN	NaN	19.6354	19.6566	NaN	NaN	22.371	22.2018	NaN	NaN	NaN	NaN	NaN	NaN	NaN	NaN	NaN	NaN	NaN	NaN	NaN	NaN	NaN	NaN	20.1293	NaN	20.0307	21.77	22.4756	20.6259	20.3328	21.8889	NaN	NaN	NaN	NaN	NaN	NaN
Q13085;Q59FY4;O00763;F8W8T8;H0YGH5;A0A087WWN5;A0A087X2F8;A0A087X0W4;A0A087X126;S4R3S7;E9PEW7;A0A087WYS8;A0A087WYK6	Q13085;Q59FY4	Acetyl-CoA carboxylase 1;Biotin carboxylase	ACACA	28.6728	27.247	27.2181	28.5225	28.7391	27.3959	27.0864	29.3895	NaN	NaN	NaN	NaN	NaN	NaN	NaN	NaN	NaN	NaN	NaN	20.1168	NaN	NaN	21.2728	20.9034	NaN	NaN	NaN	NaN	NaN	NaN	NaN	NaN	NaN	NaN	NaN	NaN	NaN	NaN	NaN	NaN	NaN	NaN	NaN	NaN	NaN	NaN
[truncated: 94 more columns]

## Sheet: LidA
				Log2 intensities													Razor and unique peptides						Unique peptides						Sequence coverage (%)							Average log2 intensity				Enrichment factor
				LidA replicate 1						LidA replicate 2							LidA replicate 1			LidA replicate 2			LidA replicate 1			LidA replicate 2			LidA replicate 1			LidA replicate 2				LidA replicate 1		LidA replicate 2
Protein IDs	Majority protein IDs	Protein names	Gene names	Bio 1	Bio 2	Bio 3	K/A 1	K/A 2	K/A 3	Bio 1	Bio 2	Bio 3	K/A 1	K/A 2	K/A 3	PEP	Sample 1	Sample 2	Sample 3	Sample 1	Sample 2	Sample 3	Sample 1	Sample 2	Sample 3	Sample 1	Sample 2	Sample 3	Sample 1	Sample 2	Sample 3	Sample 1	Sample 2	Sample 3	Mol. weight [kDa]	Bio	K/A	Bio	K/A	LidA replicate 1	LidA replicate 2
lpw_10251	lpw_10251	LidA	LidA	33.0723	31.9519	32.8977	NaN	NaN	NaN	32.127	32.4887	32.3483	NaN	NaN	NaN	0	42	36	38	35	32	39	42	36	38	35	32	39	58.7	51.6	54.3	49.9	49.2	55.8	83.179	32.6406	18.3656	32.3213	16.8277	14.275	15.4936
P62820;E7END7	P62820;E7END7	Ras-related protein Rab-1A	RAB1A	29.2183	27.4775	28.9068	NaN	NaN	NaN	27.0015	26.9558	28.39	NaN	NaN	NaN	0	8	6	8	6	5	7	4	2	3	4	3	3	55.1	34.1	53.2	47.3	41.5	50.7	22.677	28.5342	17.597	27.4491	18.1455	10.9373	9.30365
H7BYW1;P20340;Q9NRW1;C9JU14;J3KR73;C9JB90;F5H3K7;C9J0I2;F5GX61;Q14964	H7BYW1;P20340;Q9NRW1;C9JU14;J3KR73	Ras-related protein Rab-6A;Ras-related protein Rab-6B	RAB6A;RAB6B	28.5003	27.1824	27.6651	NaN	NaN	NaN	28.1141	27.4743	27.3007	NaN	NaN	NaN	1.43e-120	2	2	2	1	1	1	1	0	1	0	0	0	12.6	10.9	12.6	6.3	6.3	6.3	19.745	27.7826	17.7628	27.6297	19.0641	10.0197	8.56563
P61026;H0YLJ8;H0YL94;P59190	P61026	Ras-related protein Rab-10	RAB10	27.278	25.869	27.9685	NaN	NaN	NaN	25.7993	26.612	25.0336	NaN	NaN	NaN	3.6667e-120	7	3	7	3	3	2	7	3	7	3	3	2	45	24.5	41	25	21	18.5	22.541	27.0385	17.8408	25.815	17.9252	9.19767	7.88975
Q9NP72;A0A087X163;Q5W0J0;H0Y6T8	Q9NP72;A0A087X163;Q5W0J0	Ras-related protein Rab-18	RAB18	26.0549	24.3337	25.5435	NaN	NaN	NaN	24.4066	24.6505	24.4904	NaN	NaN	NaN	6.4367e-19	5	4	5	2	4	3	5	4	5	2	4	3	29.6	20.9	29.1	12.1	21.4	17.5	22.977	25.3107	17.202	24.5158	18.7764	8.10871	5.73948
P61106;X6RFL8	P61106;X6RFL8	Ras-related protein Rab-14	RAB14	25.9822	25.1048	25.0326	NaN	NaN	NaN	23.4284	23.4462	23.1293	NaN	NaN	NaN	1.2511e-26	6	5	5	1	1	2	6	5	5	1	1	2	47.4	40.9	38.6	14	14	11.6	23.897	25.3732	17.7679	23.3346	17.7279	7.60529	5.60671
Q9H0U4;E9PLD0;A0A087WTI1;Q92928;H0YMN7	Q9H0U4;E9PLD0	Ras-related protein Rab-1B	RAB1B	26.4633	24.3453	26.282	19.7452	NaN	NaN	21.1037	26.7503	25.8886	NaN	NaN	NaN	0	5	2	6	2	4	4	5	2	6	2	4	4	58.7	38.3	66.7	30.8	48.8	55.2	22.171	25.6969	18.6913	24.5809	18.8935	7.00554	5.68742
O95716;M0R257	O95716	Ras-related protein Rab-3D	RAB3D	24.7165	23.7397	24.4098	NaN	NaN	NaN	22.939	24.4059	24.9398	NaN	NaN	NaN	3.8234e-19	3	3	3	1	3	3	2	2	2	0	2	2	20.5	20.5	20.5	8.7	19.2	20.5	24.267	24.2886	17.4706	24.0949	19.4053	6.81805	4.68955
P07355;H0YN42;H0YMD0;H0YMU9;A6NMY6;H0YKS4;H0YM50;H0YMM1;H0YNP5;H0YKZ7;H0YLV6;H0YMT9;H0YKX9;H0YN28;H0YL33;H0YMW4;H0YKL9;H0YNA0;H0YKV8;H0YN52;H0YMD9;H0YNB8;H0YKN4;H0YLE2	P07355;H0YN42;H0YMD0;H0YMU9;A6NMY6;H0YKS4;H0YM50;H0YMM1;H0YNP5	Annexin A2;Annexin;Putative annexin A2-like protein	ANXA2;ANXA2P2	26.2386	24.1513	25.6915	24.3504	NaN	NaN	25.3536	26.0132	25.9839	20.6501	20.5092	21.5739	0	9	4	5	4	5	5	9	4	5	4	5	5	31.3	15.9	19.8	17.4	22.7	18.9	38.604	25.3605	19.0716	25.7836	20.9111	6.28888	4.87251
P00352;Q5SYQ7;Q5SYQ9;Q5SYQ8;H0Y2X5;H0YMG7;P47895;P30837;O94788	P00352	Retinal dehydrogenase 1	ALDH1A1	26.3621	24.9109	25.4117	20.9598	NaN	19.7618	24.1908	25.0103	24.5741	20.9528	20.6011	NaN	6.8478e-275	5	1	4	2	2	3	5	1	4	2	2	3	13.2	3.2	10	5.4	5	7.4	54.861	25.5616	19.6438	24.5917	19.8864	5.91771	4.70533
P04083;Q5T3N1;Q5T3N0	P04083;Q5T3N1	Annexin A1	ANXA1	24.2534	24.0684	24.3716	20.9481	NaN	NaN	21.0942	23.4211	24.1493	NaN	NaN	NaN	0	4	3	4	1	2	3	4	3	4	1	2	3	19.7	15	18.2	4	11	14.2	38.714	24.2311	18.534	22.8882	18.4368	5.69715	4.45139
P61006	P61006	Ras-related protein Rab-8A	RAB8A	22.1641	22.1908	23.0342	NaN	NaN	NaN	22.302	25.1587	23.5839	NaN	NaN	NaN	1.9043e-103	1	1	2	1	3	2	1	1	1	0	2	1	12.1	6.8	19.3	7.2	14.5	19.3	23.668	22.463	16.8593	23.6815	18.6639	5.60369	5.01764
O60218	O60218	Aldo-keto reductase family 1 member B10	AKR1B10	26.4606	23.4674	25.4446	20.7327	NaN	23.2608	24.9569	26.4116	25.3961	22.306	24.485	23.2291	0	5	1	4	3	6	3	2	0	2	3	4	2	27.2	9.5	21.2	14.2	31	17.4	36.019	25.1242	20.1109	25.5882	23.34	5.01325	2.24819
J3QS39;J3QTR3;F5H6Q2;P62987;F5GYU3;F5H2Z3;F5H265;B4DV12;F5H388;P62979;F5H747;F5GXK7;J3QKN0;Q5PY61;P0CG47;Q96C32;P0CG48;M0R1V7;A0A087WV77;M0R1M6;M0R2S1;J3QLP7;J3QRK5;J3QSA3;F5GZ39;K7EMA8;J3KSM4	J3QS39;J3QTR3;F5H6Q2;P62987;F5GYU3;F5H2Z3;F5H265;B4DV12;F5H388;P62979;F5H747;F5GXK7;J3QKN0;Q5PY61;P0CG47;Q96C32;P0CG48;M0R1V7;A0A087WV77;M0R1M6;M0R2S1;J3QLP7;J3QRK5	Ubiquitin-60S ribosomal protein L40;Ubiquitin;60S ribosomal protein L40;Ubiquitin-40S ribosomal protein S27a;Ubiquitin;40S ribosomal protein S27a;Polyubiquitin-B;Ubiquitin;Polyubiquitin-C;Ubiquitin	UBB;RPS27A;UBC;UBA52;UBBP4	24.3953	23.1401	24.4799	23.3167	NaN	NaN	NaN	NaN	NaN	NaN	NaN	NaN	1.2454e-266	2	1	2	0	0	0	2	1	2	0	0	0	26.9	17.2	26.9	0	0	0	10.469	24.0051	19.0139	19.2447	18.0827	4.99119	1.16199
P51153;A0A087WWB9	P51153;A0A087WWB9	Ras-related protein Rab-13	RAB13	23.7594	22.5968	23.4102	NaN	NaN	NaN	NaN	21.5992	NaN	NaN	NaN	NaN	1.3004e-43	2	1	1	0	1	0	2	1	1	0	1	0	17.7	5.4	10.8	0	4.9	5.4	22.774	23.2554	18.6629	20.0729	18.6949	4.59257	1.37799
P20337	P20337	Ras-related protein Rab-3B	RAB3B	23.3471	21.5056	21.8783	NaN	NaN	NaN	NaN	NaN	22.7682	NaN	NaN	NaN	4.6328e-08	2	1	1	0	0	1	2	1	1	0	0	1	16.9	8.7	8.7	0	0	8.7	24.758	22.2437	17.798	20.4667	18.4488	4.44562	2.01796
Q92930;H0YNE9	Q92930;H0YNE9	Ras-related protein Rab-8B	RAB8B	21.821	21.4272	22.039	NaN	NaN	NaN	21.9791	NaN	NaN	NaN	NaN	NaN	4.2489e-101	1	1	1	1	0	1	1	1	1	1	0	1	12.1	6.8	19.3	14	7.2	19.3	23.584	21.7624	17.3972	20.1667	18.8945	4.36521	1.27221
P11142;E9PKE3;E9PN89;E9PLF4;E9PQQ4;E9PQK7;E9PK54;E9PI65;E9PNE6;E9PPY6;E9PN25;P54652;A8K7Q2;P11021	P11142;E9PKE3;E9PN89;E9PLF4;E9PQQ4;E9PQK7;E9PK54;E9PI65;E9PNE6	Heat shock cognate 71 kDa protein	HSPA8	23.262	20.3392	24.0262	23.1048	NaN	NaN	22.7762	24.1043	NaN	NaN	NaN	NaN	1.495e-199	3	1	4	1	2	0	1	0	2	0	1	0	7	2.5	9.8	2	4.5	0	70.897	22.5425	19.0665	21.7985	18.37	3.47602	3.42849
Q04695;CON__Q04695;F5GWP8;K7EPJ9;K7ESE1	Q04695;CON__Q04695;F5GWP8;K7EPJ9	Keratin, type I cytoskeletal 17	KRT17;JUP	19.2678	27.646	21.9882	24.3909	20.1211	NaN	NaN	NaN	NaN	NaN	NaN	NaN	1.659e-303	4	7	1	0	0	0	2	2	1	0	0	0	25.7	31.2	18.1	0	3	2.1	48.105	22.9674	19.502	20.0156	18.6843	3.46534	1.33128
B4DLR8;P15559;H3BRK3;H3BNV2	B4DLR8;P15559;H3BRK3;H3BNV2	NAD(P)H dehydrogenase [quinone] 1	NQO1	22.1715	21.0571	22.1835	NaN	NaN	18.1302	NaN	NaN	NaN	NaN	NaN	NaN	3.821e-29	2	1	2	0	0	0	2	1	2	0	0	0	11.4	8.9	8.9	0	0	0	22.793	21.804	18.412	18.798	18.3929	3.39203	0.405115
P52209;K7EMN2;K7EM49;K7EPF6;K7ELN9	P52209;K7EMN2;K7EM49;K7EPF6	6-phosphogluconate dehydrogenase, decarboxylating	PGD	22.4616	NaN	21.7687	NaN	NaN	NaN	NaN	NaN	NaN	NaN	NaN	NaN	2.6182e-44	1	0	1	0	0	0	1	0	1	0	0	0	3.5	0	2.7	0	0	0	53.139	20.8348	17.8706	19.2248	18.0508	2.96419	1.17393
P11413;E7EUI8;E7EM57;E9PD92	P11413;E7EUI8;E7EM57;E9PD92	Glucose-6-phosphate 1-dehydrogenase	G6PD	21.5395	NaN	21.5941	NaN	NaN	NaN	21.0858	NaN	21.1869	NaN	NaN	NaN	3.4917e-146	1	0	1	1	0	1	1	0	1	1	0	1	1.9	0	1.9	1.9	0	1.9	59.256	20.521	17.6085	20.7	18.4189	2.91241	2.28109
C9J1Z8;P84085;P84077;P61204;F5H423;F5H0C7	C9J1Z8;P84085;P84077;P61204;F5H423;F5H0C7	ADP-ribosylation factor 5;ADP-ribosylation factor 1;ADP-ribosylation factor 3	ARF5;ARF1;ARF3	20.094	NaN	20.8158	19.7602	NaN	NaN	NaN	NaN	NaN	NaN	NaN	NaN	4.6082e-41	1	0	1	0	0	0	1	0	1	0	0	0	6.7	0	6.7	0	0	0	17.107	20.4233	17.7578	19.5883	18.4199	2.66553	1.16846
Q5VTE0;P68104;A0A087WV01;A0A087WVQ9;A6PW80;Q5JR01	Q5VTE0;P68104;A0A087WV01;A0A087WVQ9	Putative elongation factor 1-alpha-like 3;Elongation factor 1-alpha 1	EEF1A1P5;EEF1A1	24.5987	22.6726	22.6345	25.9282	NaN	19.7996	NaN	23.7101	22.3398	NaN	NaN	18.9661	8.9395e-253	5	1	2	0	1	1	1	1	0	0	1	0	10.8	2.6	4.8	0	2.6	2.2	50.184	23.3019	20.9227	21.1574	18.9429	2.37918	2.21453
Q96AG4;I3L223	Q96AG4	Leucine-rich repeat-containing protein 59	LRRC59	21.8871	NaN	21.2236	NaN	NaN	NaN	NaN	NaN	NaN	NaN	NaN	NaN	1.5227e-06	1	0	1	0	0	0	1	0	1	0	0	0	4.2	0	4.2	0	0	0	34.93	20.5137	18.3559	18.2088	19.3124	2.15776	-1.10362
P07099;B1AQP8;B1AQP9	P07099	Epoxide hydrolase 1	EPHX1	20.9338	20.9704	21.6628	NaN	NaN	NaN	NaN	NaN	NaN	NaN	NaN	NaN	6.7242e-07	1	1	1	0	0	0	1	1	1	0	0	0	3.1	4	4	0	0	0	52.948	21.189	19.2959	18.7403	18.1036	1.89306	0.636679
B4DK69;P52895;A0A0A0MSD5;S4R3P0	B4DK69;P52895;A0A0A0MSD5;S4R3P0	Aldo-keto reductase family 1 member C2	AKR1C2	22.2105	NaN	NaN	NaN	NaN	NaN	20.0089	NaN	23.3331	19.5593	NaN	22.0474	5.6768e-101	2	0	0	1	0	3	1	0	0	0	0	1	10.8	0	0	3	0	13.8	33.834	19.816	17.9624	21.209	20.3401	1.85363	0.868881
P04406;E7EUT5	P04406;E7EUT5	Glyceraldehyde-3-phosphate dehydrogenase	GAPDH	24.6619	NaN	24.2669	25.4965	NaN	NaN	24.1217	23.835	23.8986	NaN	NaN	NaN	0	4	0	3	2	1	1	4	0	3	2	1	1	19.1	0	15.8	10.7	6.3	6.3	36.053	22.7885	20.9459	23.9518	18.9821	1.84259	4.96962
P14618;B4DNK4;H3BTN5;H3BQ34;H3BR70;H3BT25;H3BUW1;H3BTJ2;H3BN34;H3BQZ3;H3BU13;P30613	P14618;B4DNK4;H3BTN5;H3BQ34	Pyruvate kinase PKM;Pyruvate kinase	PKM	24.4359	NaN	22.0272	24.487	NaN	NaN	22.3958	NaN	23.3645	NaN	NaN	20.4227	0	6	0	2	1	0	2	6	0	2	1	0	2	14.3	0	5.1	2.1	0	5.1	57.936	21.5817	19.7443	22.0821	18.8989	1.8374	3.18319
P06733;K7EM90;E5RI09;E5RG95;K7EPM1;K7EKN2;E5RGZ4;P13929	P06733;K7EM90	Alpha-enolase;Enolase	ENO1	24.0202	NaN	23.2767	25.0141	NaN	NaN	NaN	NaN	22.2931	NaN	NaN	22.8416	8.6483e-35	5	0	2	0	0	1	4	0	1	0	0	1	14.3	0	6.5	0	0	2.3	47.168	21.7265	20.0704	20.7869	18.6679	1.65608	2.11904
P07195;F5H793;C9J7H8;A8MW50	P07195	L-lactate dehydrogenase B chain	LDHB	NaN	NaN	NaN	NaN	NaN	NaN	20.8746	21.6079	NaN	20.3405	NaN	NaN	3.6133e-26	0	0	0	1	2	0	0	0	0	1	2	0	0	0	0	4.8	7.8	0	36.638	19.1854	17.7789	20.38	18.7553	1.40651	1.62477
P10599	P10599	Thioredoxin	TXN	NaN	21.6569	22.5477	24.251	NaN	NaN	NaN	NaN	NaN	NaN	NaN	NaN	1.6539e-12	2	1	1	0	0	0	2	1	1	0	0	0	22.9	12.4	12.4	0	0	0	11.737	21.0435	19.6572	19.0682	18.3509	1.38629	0.717285
A0A0A0MSI0;Q06830;A0A0A0MRQ5;H7C3T4;Q13162	A0A0A0MSI0;Q06830;A0A0A0MRQ5	Peroxiredoxin-1	PRDX1	23.2717	NaN	21.0763	25.4958	NaN	NaN	22.2172	NaN	22.2495	21.4792	NaN	NaN	8.0115e-73	5	0	1	1	0	1	4	0	1	0	0	0	29.2	0	7	6.4	0	6.4	18.976	20.9008	19.6045	21.194	19.1566	1.29628	2.03733
Q86YZ3;CON__Q86YZ3	Q86YZ3;CON__Q86YZ3	Hornerin	HRNR	23.801	25.68	23.4591	23.9634	21.1113	24.4174	26.3646	25.6217	25.7555	26.5526	25.9831	24.5585	0	1	3	5	4	2	3	1	3	5	4	2	3	2.7	5.4	4.7	7.9	4.4	4.9	282.39	24.3134	23.1641	25.9139	25.6981	1.14929	0.215837
P05141	P05141	ADP/ATP translocase 2;ADP/ATP translocase 2, N-terminally processed	SLC25A5	19.9319	NaN	23.223	21.2993	NaN	22.5038	NaN	21.7782	NaN	NaN	NaN	NaN	0	1	0	3	0	1	0	0	0	1	0	1	0	3.4	0	9.1	0	3.7	0	32.852	20.9855	20.0947	20.1848	19.0127	0.890858	1.17205
P05166;E9PDR0;C9JQS9;E7EX59;E7EUY3;E7ETT1;E7ETT4;E9PEC3;F8WBI9;E7ENC1;H7C5C9;C9JVW9;C9JVY9;C9JAW3	P05166;E9PDR0;C9JQS9;E7EX59;E7EUY3;E7ETT1;E7ETT4;E9PEC3;F8WBI9	Propionyl-CoA carboxylase beta chain, mitochondrial	PCCB	NaN	NaN	22.007	NaN	NaN	22.216	21.2418	22.9213	21.3217	20.5511	23.2388	21.449	0	0	0	3	1	2	1	0	0	3	1	2	1	0	0	6.7	2.8	6.5	2.8	58.215	19.4284	18.6384	21.8283	21.7463	0.789997	0.0820179
Q9BQE3;P68363;F5H5D3;Q71U36;F8VVB9;Q13748;Q9NY65;C9J2C0;F8VQQ4;Q6PEY2;F8VRZ4;F8VS66;F8VX09;F8VWV9;C9JDS9;C9K0S6;F8VRK0;F8VXZ7;F8W0F6;Q9H853;V9GZ17	Q9BQE3;P68363;F5H5D3;Q71U36;F8VVB9;Q13748;Q9NY65;C9J2C0;F8VQQ4;Q6PEY2	Tubulin alpha-1C chain;Tubulin alpha-1B chain;Tubulin alpha-1A chain;Tubulin alpha-3C/D chain;Tubulin alpha-8 chain;Tubulin alpha-3E chain	TUBA1C;TUBA1B;TUBA1A;TUBA3C;TUBA8;TUBA3E	22.4194	NaN	22.8776	22.5524	NaN	20.0881	NaN	NaN	NaN	NaN	NaN	NaN	8.0242e-177	2	0	2	0	0	0	0	0	0	0	0	0	5.8	0	5.8	0	0	0	49.895	20.9461	20.1578	19.0495	17.5128	0.788239	1.53667
P11387;E5RIC7;Q969P6;E5RJ33;H0YBR3;H0YC03;E5RGE7;E5RGR4;E5RFE3;E5RGR2;E5RJ95;E5RFS0	P11387	DNA topoisomerase 1	TOP1	NaN	NaN	NaN	NaN	NaN	NaN	24.4989	25.1907	24.931	24.8503	25.3847	25.0906	5.2482e-43	0	0	0	5	5	6	0	0	0	5	5	6	0	0	0	8.5	8.6	9.8	90.725	19.1339	18.3689	24.8735	25.1085	0.76502	-0.234997
P08107;V9GZ37	P08107	Heat shock 70 kDa protein 1A/1B	HSPA1A	23.0055	NaN	22.6401	23.3609	NaN	19.7672	NaN	NaN	NaN	NaN	NaN	NaN	7.7032e-33	4	0	2	0	0	0	2	0	1	0	0	0	10.8	0	6.7	2	2	0	70.051	20.7765	20.0692	18.2463	18.3872	0.707314	-0.140984
P30048	P30048	Thioredoxin-dependent peroxide reductase, mitochondrial	PRDX3	NaN	NaN	21.765	19.7235	NaN	22.0339	19.8627	20.4898	NaN	NaN	NaN	NaN	2.3705e-21	1	0	3	1	1	1	1	0	3	1	1	1	3.9	0	12.5	3.9	3.9	3.9	27.692	19.9698	19.3554	19.5376	18.2084	0.614393	1.32922
P63261;P60709;P68133;P68032;I3L3I0;I3L1U9;Q5T8M8;Q5T8M7;P63267;P62736;I3L4N8;A6NL76;G5E9R0;K7EM38;I3L3R2;E7EVS6;J3KT65;Q6S8J3;A5A3E0;C9JUM1;C9JZR7;P0CG38;C9JTX5;F8WB63;B8ZZJ2;C9JFL5;F6UVQ4;F6QUT6;F8WCH0;Q9BYX7;P0CG39	P63261;P60709;P68133;P68032;I3L3I0;I3L1U9;Q5T8M8;Q5T8M7;P63267;P62736;I3L4N8;A6NL76	Actin, cytoplasmic 2;Actin, cytoplasmic 2, N-terminally processed;Actin, cytoplasmic 1;Actin, cytoplasmic 1, N-terminally processed;Actin, alpha skeletal muscle;Actin, alpha cardiac muscle 1;Actin, gamma-enteric smooth muscle;Actin, aortic smooth muscle	ACTG1;ACTB;ACTA1;ACTC1;ACTG2;ACTA2	24.1016	NaN	23.4129	27.7905	NaN	NaN	24.4332	24.4458	25.0383	22.6299	NaN	22.2655	0	10	0	1	3	2	5	8	0	1	3	2	5	38.9	0	4.8	10.9	7.5	19.2	41.792	22.1441	21.5316	24.6391	21.2849	0.61248	3.3542
Q9NSE4	Q9NSE4	Isoleucine--tRNA ligase, mitochondrial	IARS2	NaN	NaN	21.5713	NaN	NaN	22.0106	22.0224	NaN	21.647	21.5861	NaN	22.8091	4.118e-51	0	0	2	1	0	2	0	0	2	1	0	2	0	0	2.9	1.7	0	3.4	113.79	19.8734	19.3644	21.3436	21.1119	0.508947	0.231676
P08574	P08574	Cytochrome c1, heme protein, mitochondrial	CYC1	20.6021	NaN	22.1734	20.9989	NaN	21.3728	25.1182	25.1696	25.2343	25.5911	25.1399	25.309	1.9523e-32	1	0	1	2	2	2	1	0	1	2	2	2	3.7	0	3.7	8.6	16	8.6	35.422	20.8596	20.354	25.1741	25.3467	0.505575	-0.172636
CON__P00761;A6XGL3;P07477;CON__P07477;E7EQ64;A0A087WWD8;E9PRA0;Q9BYE2;J3KQC6	CON__P00761	Trypsin	TRYP_PIG	34.8147	34.6141	35.3175	34.5701	34.0662	34.6881	35.0589	35.4965	35.1144	34.7729	34.8784	34.7118	0	6	4	6	4	4	4	6	4	6	4	4	4	32.9	25.1	25.1	25.1	25.1	25.1	24.409	34.9154	34.4415	35.2233	34.7877	0.473961	0.435574
P35527;CON__P35527;K7EQQ3	P35527;CON__P35527;K7EQQ3	Keratin, type I cytoskeletal 9	KRT9	29.5873	29.5689	29.7634	29.4778	28.0667	29.9993	30.1125	29.8912	29.671	30.3168	29.5689	28.8064	0	22	22	21	26	21	20	22	22	21	26	21	20	41.9	45.6	49.8	56.2	47	49.3	62.064	29.6399	29.1813	29.8916	29.564	0.458612	0.327532
CON__P02662	CON__P02662	Alpha-S1-casein (bovine)	CSN1S1	NaN	NaN	NaN	NaN	NaN	NaN	22.8853	NaN	22.3667	22.892	NaN	22.2285	1.0788e-28	0	0	0	1	1	1	0	0	0	1	1	1	0	0	0	6	6	6	22.975	18.2967	17.9286	20.9256	20.4293	0.368177	0.496336
P08779;CON__P08779;CON__Q9Z2K1;CON__Q3ZAW8;K7ENW6	P08779;CON__P08779	Keratin, type I cytoskeletal 16	KRT16	23.0674	29.6183	25.7833	27.5845	24.6403	25.3612	21.6756	22.0842	22.0863	22.5423	22.1896	22.4584	0	6	18	6	1	1	1	2	12	1	0	0	0	18.6	45.9	16.5	2.5	2.5	4.4	51.267	26.1564	25.862	21.9487	22.3968	0.29434	-0.44805
P02533;CON__P02533;CON__A2A4G1;P19012;CON__P19012;CON__P19001;K7ENV3;Q7Z3Y9;CON__Q7Z3Y9;Q99456;CON__Q99456	P02533;CON__P02533	Keratin, type I cytoskeletal 14	KRT14	25.3083	28.3514	25.3768	29.2667	23.6442	25.3347	21.7099	23.4773	23.3027	22.4512	23.0307	23.0454	0	13	11	7	1	2	2	6	5	3	1	1	1	49.8	40.9	31.1	6.6	9.3	10.6	51.561	26.3455	26.0818	22.83	22.8424	0.263649	-0.0124454
P13647;CON__P13647;H0YI76;F8W0C6;H0YIN9;F8VV57	P13647;CON__P13647	Keratin, type II cytoskeletal 5	KRT5	24.1274	NaN	24.3846	29.8476	NaN	23.4202	23.5307	23.732	23.6805	24.0453	23.8523	22.4584	0	19	1	4	3	2	2	4	0	2	1	1	0	41.4	9.5	16.9	9.3	7.8	7.6	62.378	22.882	22.6225	23.6477	23.452	0.259468	0.195667
P38646;D6RJI2;D6RA73;H0Y8S0;H0YBG6	P38646	Stress-70 protein, mitochondrial	HSPA9	NaN	20.92	22.9243	NaN	20.3966	23.1316	21.6736	21.6144	NaN	21.7729	21.6678	22.3739	2.811e-233	0	1	2	2	2	1	0	1	2	2	2	1	0	2.4	4.1	3.8	3.8	2.4	73.68	21.0849	21.0186	20.6659	21.9382	0.06633	-1.27227
O60701;E7ER83;E7ETF4;E7EV97;E7ER95;D6RHF4;E9PBD2	O60701	UDP-glucose 6-dehydrogenase	UGDH	NaN	NaN	NaN	NaN	NaN	NaN	23.4748	23.4741	22.9578	23.1302	22.4704	21.6497	4.7669e-53	0	0	0	3	2	2	0	0	0	3	2	2	0	0	0	7.9	5.3	5.3	55.023	18.4899	18.5498	23.3022	22.4167	-0.0599251	0.885483
CON__P04259	CON__P04259	Keratin, type II cytoskeletal 6B	KRT6B	23.0156	29.5817	22.2256	28.0858	24.8927	22.1425	NaN	NaN	23.3233	NaN	NaN	23.1838	0	6	14	2	0	0	2	0	0	0	0	0	0	18.1	28.5	13.8	5.5	5.7	6.7	59.998	24.941	25.0404	20.545	20.0023	-0.0993671	0.542664
P62829;C9JD32;B9ZVP7;J3KT29;J3KTJ3	P62829;C9JD32;B9ZVP7;J3KT29	60S ribosomal protein L23	RPL23	NaN	NaN	NaN	NaN	NaN	NaN	NaN	21.2088	20.9687	NaN	21.3534	21.4021	2.6367e-06	0	0	0	1	1	1	0	0	0	1	1	1	0	0	0	7.1	7.1	7.1	14.865	17.3331	17.4785	20.6313	19.9037	-0.145365	0.727688
P00367;P49448	P00367;P49448	Glutamate dehydrogenase 1, mitochondrial;Glutamate dehydrogenase 2, mitochondrial	GLUD1;GLUD2	NaN	21.8524	NaN	NaN	21.0788	NaN	NaN	NaN	23.1343	22.0366	22.7765	24.0074	4.817e-19	0	1	0	1	1	2	0	1	0	1	1	2	0	2.9	0	2	2	4.8	61.397	18.566	18.7418	21.6055	22.9401	-0.175751	-1.33465
P10809;E7ESH4;E7EXB4;C9JL25;C9JL19;C9JCQ4;C9J0S9	P10809	60 kDa heat shock protein, mitochondrial	HSPD1	23.1002	24.3063	26.0697	23.795	24.269	26.0826	25.9681	26.078	26.1753	26.0835	26.2154	26.4359	0	2	4	9	8	8	8	2	4	9	8	8	8	7.5	15	23	26.5	24.4	25.5	61.054	24.492	24.7155	26.0738	26.2449	-0.223484	-0.171078
P49411;H3BNU3	P49411	Elongation factor Tu, mitochondrial	TUFM	25.7097	25.6031	27.1277	25.9642	25.7293	27.6536	26.2694	27.1935	26.5425	26.6465	27.3563	27.1375	0	9	8	13	8	10	11	9	8	13	8	10	11	28.8	25.9	38.9	24.3	29.2	31.9	49.541	26.1469	26.449	26.6685	27.0468	-0.302177	-0.378315
Q96RQ3;E9PHF7;F5GYT8;G5E9X5;E9PG35;F8WDI3	Q96RQ3;E9PHF7;F5GYT8;G5E9X5;E9PG35	Methylcrotonoyl-CoA carboxylase subunit alpha, mitochondrial	MCCC1	24.1025	23.6085	26.4606	24.5964	23.8942	26.8473	24.0669	25.2313	24.8166	24.1888	25.4895	25.7464	0	4	2	12	3	7	9	4	2	12	3	7	9	9.2	4.6	23.4	8.6	16	22.2	80.472	24.7239	25.1126	24.7049	25.1416	-0.388775	-0.436684
P11498;E9PRE7;E9PS68	P11498	Pyruvate carboxylase, mitochondrial	PC	29.5389	29.671	30.9409	30.1933	29.7901	31.3362	29.9829	30.4172	29.6726	30.0948	30.4715	30.1402	0	36	31	39	31	31	30	36	31	39	31	31	30	47.2	41.3	48.8	34.6	38.4	36.1	129.63	30.0503	30.4399	30.0242	30.2355	-0.389605	-0.211273
Q9HCC0;D6RD67;D6RDF7;D6R9R1	Q9HCC0	Methylcrotonoyl-CoA carboxylase beta chain, mitochondrial	MCCC2	20.8037	22.3815	25.0923	21.1791	22.8168	25.6224	23.4363	24.5603	24.0719	23.5291	24.8363	25.2142	2.7075e-69	1	3	6	2	3	4	1	3	6	2	3	4	2.5	8	16.5	4.8	7.6	10.8	61.332	22.7591	23.2061	24.0228	24.5266	-0.44696	-0.503719
P35908;H0YID6;H0YHD9;F8VS61;CON__REFSEQ:XP_932229	P35908	Keratin, type II cytoskeletal 2 epidermal	KRT2	28.7194	28.2254	28.8287	32.62	25.9864	28.7908	26.7811	28.6564	27.9972	26.7275	30.4461	26.4085	0	36	9	22	11	27	15	1	1	1	0	1	1	71.4	24.4	52.4	25.4	63.5	38.2	65.432	28.5912	29.1324	27.8116	27.8607	-0.541185	-0.0491486
O94925;H7BZD1;C9JIJ6	O94925	Glutaminase kidney isoform, mitochondrial	GLS	NaN	21.9948	23.5751	NaN	22.0222	23.201	23.641	23.3369	24.0939	23.6064	23.7838	24.2553	1.7873e-107	0	1	1	2	2	2	0	1	1	2	2	2	0	2.2	2.2	5.4	5.4	5.4	73.46	21.1193	21.7281	23.6906	23.8818	-0.608795	-0.191216
Q13085;Q59FY4;O00763;F8W8T8;H0YGH5;A0A087WWN5;A0A087X2F8;A0A087X0W4;A0A087X126;S4R3S7;E9PEW7;A0A087WYS8;A0A087WYK6	Q13085;Q59FY4	Acetyl-CoA carboxylase 1;Biotin carboxylase	ACACA	21.7225	NaN	20.5397	22.311	NaN	21.1317	NaN	NaN	NaN	NaN	NaN	NaN	0	2	0	1	0	0	0	2	0	1	0	0	0	1.2	0	0.6	0	0	0	265.55	20.1313	20.7725	18.89	17.8498	-0.641171	1.0402
B8ZZA8;B8ZZC5	B8ZZA8;B8ZZC5	Glutaminase kidney isoform, mitochondrial	GLS	NaN	20.8195	22.128	NaN	20.8835	21.7367	NaN	NaN	NaN	NaN	NaN	NaN	1.0996e-48	0	1	1	0	0	0	0	1	1	0	0	0	0	10.7	10.7	0	0	0	18.634	19.6727	20.349	19.0742	17.8611	-0.676334	1.21311
P04264;CON__P04264	P04264;CON__P04264	Keratin, type II cytoskeletal 1	KRT1	30.8611	30.8854	31.0985	34.9978	28.9848	31.2139	30.6828	30.6517	30.6412	30.8751	30.7551	29.821	0	40	28	35	31	29	28	29	22	26	23	21	21	53.4	43.3	46	40.5	37.1	39.1	66.038	30.9483	31.7321	30.6586	30.4837	-0.78381	0.17482
P40926;G3XAL0	P40926;G3XAL0	Malate dehydrogenase, mitochondrial;Malate dehydrogenase	MDH2	NaN	NaN	22.668	22.1781	NaN	23.025	NaN	NaN	NaN	NaN	NaN	NaN	1.7058e-94	1	0	1	0	0	0	1	0	1	0	0	0	6.5	0	6.5	0	0	0	35.503	19.838	20.9139	19.2328	17.6354	-1.07583	1.59736
B8ZZL8;P61604;S4R3N1;B8ZZ54	B8ZZL8;P61604;S4R3N1	10 kDa heat shock protein, mitochondrial	HSPE1	19.8279	NaN	21.3465	20.6459	NaN	21.6363	NaN	NaN	NaN	NaN	NaN	NaN	6.4425e-39	1	0	1	0	0	0	1	0	1	0	0	0	9.9	0	9.9	0	0	0	10.689	19.348	20.5095	18.0986	18.3885	-1.16146	-0.289843
CON__Streptavidin	CON__Streptavidin	Streptavidin	Streptavidin	NaN	NaN	NaN	NaN	NaN	NaN	25.3518	26.1822	25.553	26.3246	25.8721	29.0201	3.1269e-297	0	0	0	4	3	4	0	0	0	4	3	4	0	0	0	43.1	30	43.1	16.622	17.7997	19.0866	25.6957	27.0723	-1.28695	-1.37657
Q5D862;CON__Q5D862	Q5D862;CON__Q5D862	Filaggrin-2	FLG2	21.453	NaN	NaN	27.7728	NaN	NaN	21.6961	21.0789	NaN	21.2292	21.4528	NaN	1.3777e-214	10	0	0	1	1	0	10	0	0	1	1	0	10.1	0	0	2.1	2.1	0	248.07	20.1977	21.7982	20.5588	19.9039	-1.60054	0.65494
P13645;CON__P13645;Q7Z3Y7;CON__Q7Z3Y7;CON__Q148H6;Q7Z3Z0;CON__Q7Z3Z0;Q7Z3Y8;CON__Q7Z3Y8;Q2M2I5;CON__Q2M2I5	P13645;CON__P13645	Keratin, type I cytoskeletal 10	KRT10	29.7944	27.7604	30.142	35.1189	28.9202	30.2607	28.5567	29.6819	29.0172	28.5175	30.5762	27.5428	0	31	15	25	16	21	17	20	13	17	11	15	12	50.2	30.8	43.3	34.1	37.8	39.2	58.826	29.2323	31.4333	29.0852	28.8789	-2.20102	0.206385

## Sheet: THP-1
				Log2 intensities													Total peptides across all THP-1 samples		Razor and unique peptides						Unique peptides						Sequence coverage (%)							Average log2 intensity				Enrichment factor
				THP-1 SAP						THP-1 TAP									THP-1 SAP			THP-1 TAP			THP-1 SAP			THP-1 TAP			THP-1 SAP			THP-1 TAP				THP-1 SAP		THP-1 TAP
Protein IDs	Majority protein IDs	Protein names	Gene names	Bio 1	Bio 2	Bio 3	K/A 1	K/A 2	K/A 3	Bio 1	Bio 2	Bio 3	K/A 1	K/A 2	K/A 3	PEP	Razor + unique peptides	Unique peptides	Sample 1	Sample 2	Sample 3	Sample 1	Sample 2	Sample 3	Sample 1	Sample 2	Sample 3	Sample 1	Sample 2	Sample 3	Sample 1	Sample 2	Sample 3	Sample 1	Sample 2	Sample 3	Mol. weight [kDa]	Bio	K/A	Bio	K/A	SAP	TAP
lpw_26851	lpw_26851	SidM	SidM	28.2088	28.8012	30.4098	NaN	NaN	NaN	28.4847	29.2468	29.0953	NaN	NaN	NaN	0	32	32	18	22	30	19	25	19	18	22	30	19	25	19	38.8	44.4	53.4	36.3	47.6	36.5	72.489	29.1399	19.4439	28.9423	18.6108	9.69606	10.3315
P62820;E7END7	P62820;E7END7	Ras-related protein Rab-1A	RAB1A	25.7509	26.2961	27.3598	NaN	18.8689	20.183	26.0964	26.3794	26.0955	NaN	NaN	NaN	2.9137e-154	6	2	3	5	5	5	5	4	0	2	2	1	1	1	22.4	36.6	36.6	34.6	34.6	30.7	22.677	26.469	19.3154	26.1904	18.6082	7.15353	7.58228
A0A0A0MSI0;Q06830;A0A0A0MRQ5;H7C3T4;P32119;Q13162	A0A0A0MSI0;Q06830	Peroxiredoxin-1	PRDX1	24.2775	22.0162	24.2975	24.047	NaN	24.8491	NaN	NaN	NaN	NaN	NaN	NaN	2.7347e-11	5	5	5	1	5	0	0	0	5	1	5	0	0	0	28.1	4.7	28.1	0	0	0	18.976	23.5304	22.345	19.1752	19.1461	1.18539	0.0291061
CON__Streptavidin	CON__Streptavidin	Streptavidin	Streptavidin	24.495	23.8884	27.9676	27.1031	22.4866	23.6801	22.1894	25.3586	26.1157	27.8621	26.5551	24.7347	9.9264e-114	4	4	4	2	4	4	4	4	4	2	4	4	4	4	43.1	18.1	43.1	43.1	43.1	43.1	16.622	25.4503	24.4233	24.5546	26.384	1.02707	-1.82938
P63173;J3KT73;J3QL01;J3KSP2	P63173;J3KT73;J3QL01	60S ribosomal protein L38	RPL38	23.9922	22.0618	22.7013	22.9845	NaN	24.0104	NaN	NaN	NaN	NaN	NaN	NaN	7.69e-08	4	4	4	1	2	0	0	0	4	1	2	0	0	0	50	18.6	17.1	0	0	0	8.2178	22.9184	22.1771	18.432	18.2025	0.741302	0.229477
P81605	P81605	Dermcidin;Survival-promoting peptide;DCD-1	DCD	20.9176	NaN	21.5413	19.3781	NaN	NaN	NaN	20.4279	NaN	NaN	NaN	NaN	0.00022245	2	2	1	0	1	0	1	0	1	0	1	0	1	0	12.7	0	10	0	10	0	11.284	20.6995	19.9783	18.4066	19.5575	0.721251	-1.15092
Q53GQ0;E9PI21	Q53GQ0;E9PI21	Estradiol 17-beta-dehydrogenase 12	HSD17B12	20.9464	NaN	21.4286	NaN	NaN	21.7845	NaN	NaN	NaN	NaN	NaN	NaN	0.00021153	2	2	1	0	1	0	0	0	1	0	1	0	0	0	4.5	0	9.3	0	0	0	34.324	21.031	20.3192	18.6654	17.5996	0.711777	1.06575
P16403;P10412;P16402;P22492;Q02539	P16403;P10412;P16402;P22492;Q02539	Histone H1.2;Histone H1.4;Histone H1.3;Histone H1t;Histone H1.1	HIST1H1C;HIST1H1E;HIST1H1D;HIST1H1T;HIST1H1A	22.3715	NaN	21.0241	20.9164	NaN	19.9923	NaN	NaN	NaN	NaN	NaN	NaN	0.00032605	2	2	1	0	1	0	0	0	1	0	1	0	0	0	7	0	6.1	0	0	0	21.364	20.5887	19.9281	18.191	18.7556	0.66066	-0.564684
P08779;CON__P08779;K7ENW6	P08779;CON__P08779	Keratin, type I cytoskeletal 16	KRT16	NaN	21.7083	NaN	NaN	NaN	NaN	24.7597	22.3318	NaN	23.4634	20.4615	NaN	1.5617e-142	3	3	0	1	0	3	1	0	0	1	0	3	1	0	8.7	5.7	10.6	23.9	8	7.6	51.267	20.1976	19.565	22.6153	21.2315	0.632551	1.38377
Q99878;Q96KK5;Q9BTM1;Q16777;Q93077;Q7L7L0;Q6FI13;P20671;P0C0S8;P04908;H0YFX9;C9J0D1;Q71UI9;P0C0S5;Q8IUE6;Q96QV6;P16104	Q99878;Q96KK5;Q9BTM1;Q16777;Q93077;Q7L7L0;Q6FI13;P20671;P0C0S8;P04908;H0YFX9;C9J0D1;Q71UI9;P0C0S5;Q8IUE6;Q96QV6;P16104	Histone H2A type 1-J;Histone H2A type 1-H;Histone H2A.J;Histone H2A type 2-C;Histone H2A type 1-C;Histone H2A type 3;Histone H2A type 2-A;Histone H2A type 1-D;Histone H2A type 1;Histone H2A type 1-B/E;Histone H2A;Histone H2A.V;Histone H2A.Z;Histone H2A type 2-B;Histone H2A type 1-A;Histone H2A.x	HIST1H2AJ;HIST1H2AH;H2AFJ;HIST2H2AC;HIST1H2AC;HIST3H2A;HIST2H2AA3;HIST1H2AD;HIST1H2AG;HIST1H2AB;H2AFV;H2AFZ;HIST2H2AB;HIST1H2AA;H2AFX	24.4975	NaN	24.1787	23.6905	NaN	24.0076	NaN	NaN	NaN	NaN	NaN	NaN	1.0154e-24	2	2	2	0	2	0	0	0	2	0	2	0	0	0	21.9	0	21.9	0	0	0	13.936	22.5055	21.8774	18.1845	18.6978	0.628105	-0.51334
P40227;Q92526;J3KRI6	P40227	T-complex protein 1 subunit zeta	CCT6A	26.3618	25.3909	24.9929	25.8234	23.6496	25.5662	NaN	NaN	NaN	NaN	NaN	NaN	2.6677e-95	11	11	10	5	8	0	0	0	10	5	8	0	0	0	28.6	14.3	20.2	0	0	0	58.024	25.5819	25.013	18.6065	18.2909	0.56884	0.315689
P53597	P53597	Succinyl-CoA ligase [ADP/GDP-forming] subunit alpha, mitochondrial	SUCLG1	21.6811	21.6101	21.5392	21.9125	NaN	21.9106	NaN	NaN	NaN	NaN	NaN	NaN	5.3992e-07	3	3	2	1	1	0	0	0	2	1	1	0	0	0	7.8	4.3	4.3	0	0	0	36.249	21.6101	21.0489	18.9044	18.7315	0.561203	0.172873
P53007;B4DP62	P53007;B4DP62	Tricarboxylate transport protein, mitochondrial	SLC25A1	24.8221	23.6766	25.0241	24.9321	21.9899	25.1662	20.616	NaN	21.1313	NaN	NaN	21.0996	1.1743e-32	4	4	3	2	4	1	0	1	3	2	4	1	0	1	11.3	7.4	13.8	3.9	0	3.5	34.012	24.5076	24.0294	19.7707	19.8737	0.478199	-0.103058
P07355;H0YN42;H0YMD0;H0YMU9;A6NMY6;H0YKL9;H0YKZ7;H0YLV6;H0YMT9;H0YKX9;H0YMW4;H0YMM1;H0YKS4;H0YM50;H0YKV8;H0YMD9;H0YN28;H0YL33;H0YNP5;H0YNB8;H0YKN4;H0YNA0	P07355;H0YN42;H0YMD0;H0YMU9;A6NMY6;H0YKL9;H0YKZ7;H0YLV6;H0YMT9;H0YKX9;H0YMW4;H0YMM1;H0YKS4;H0YM50	Annexin A2;Annexin;Putative annexin A2-like protein	ANXA2;ANXA2P2	23.3558	24.1337	25.35	24.1162	22.542	25.0348	NaN	NaN	NaN	NaN	NaN	NaN	2.5154e-90	10	10	5	4	9	0	0	0	5	4	9	0	0	0	19.8	17.7	31	0	0	0	38.604	24.2798	23.8976	18.9449	19.2837	0.382183	-0.338758
P04083;Q5T3N1;Q5T3N0	P04083;Q5T3N1;Q5T3N0	Annexin A1	ANXA1	24.2874	23.9808	24.8464	24.2905	23.4127	24.2653	NaN	NaN	NaN	NaN	NaN	NaN	5.2242e-51	6	6	4	4	6	0	0	0	4	4	6	0	0	0	19.7	19.7	26.9	0	0	0	38.714	24.3715	23.9895	18.2668	19.6342	0.382048	-1.36739
P35527;CON__P35527;K7EQQ3	P35527;CON__P35527;K7EQQ3	Keratin, type I cytoskeletal 9	KRT9	30.3502	29.6608	30.6869	29.758	30.0691	29.8654	30.3724	30.8221	29.1142	29.7283	29.19	30.1388	0	34	33	25	22	23	27	29	21	25	22	23	27	28	21	48.8	53.5	53	58.1	55.2	56.7	62.064	30.2326	29.8975	30.1029	29.6857	0.335125	0.417233
Q09666	Q09666	Neuroblast differentiation-associated protein AHNAK	AHNAK	25.2365	24.4087	25.8787	24.8196	24.237	25.4842	NaN	NaN	NaN	NaN	NaN	NaN	5.861e-44	14	14	9	5	10	0	0	0	9	5	10	0	0	0	7.5	5.1	8.7	0	0	0	629.09	25.1746	24.8469	18.6693	18.8639	0.327681	-0.194506
H0YH88;H0YHC3;F8W020;F8W118;F8VXI6;F8VUX1;F8VY35;F8VV59;F8W543;B7Z9C2;F8W0J6;F5H4R6;H0YIV4;P55209;E9PNW0;F8VRJ2;E9PJJ2;E9PS34;E9PNJ7;A8MXH2;F8VVB5;E9PKT8;C9J6D1;C9JZI7;Q99733	H0YH88;H0YHC3;F8W020;F8W118;F8VXI6;F8VUX1;F8VY35;F8VV59;F8W543;B7Z9C2;F8W0J6;F5H4R6;H0YIV4;P55209;E9PNW0;F8VRJ2;E9PJJ2;E9PS34;E9PNJ7;A8MXH2;F8VVB5;E9PKT8;C9J6D1;C9JZI7;Q99733	Nucleosome assembly protein 1-like 1;Nucleosome assembly protein 1-like 4	NAP1L1;NAP1L4	23.7834	21.7144	22.1109	22.3816	21.6975	22.651	NaN	NaN	NaN	NaN	NaN	NaN	6.9238e-09	2	2	2	1	1	0	0	0	2	1	1	0	0	0	15.8	5.6	5.6	0	0	0	20.966	22.5362	22.2434	19.5069	19.5928	0.292858	-0.0858917
Q16836;E9PF18;A0A0A0MSE2	Q16836;E9PF18;A0A0A0MSE2	Hydroxyacyl-coenzyme A dehydrogenase, mitochondrial	HADH	24.714	25.4203	24.8219	24.321	23.661	26.1437	NaN	NaN	NaN	NaN	NaN	NaN	3.1519e-43	5	5	3	3	4	0	0	0	3	3	4	0	0	0	19.7	19.4	20.7	0	0	0	34.293	24.9854	24.7086	20.0605	20.0188	0.276834	0.0416203
Q86YZ3;CON__Q86YZ3	Q86YZ3;CON__Q86YZ3	Hornerin	HRNR	25.5302	25.2957	27.5923	24.5449	26.4003	26.6584	24.7699	25.4011	25.6868	21.3863	23.7853	26.0631	1.8562e-154	10	10	2	5	6	3	1	3	2	5	6	3	1	3	4.5	9.9	8.7	5.3	1.7	2.8	282.39	26.1394	25.8679	25.2859	23.7449	0.271545	1.54107
P36542	P36542	ATP synthase subunit gamma, mitochondrial	ATP5C1	23.9755	22.2253	23.647	23.7902	21.2154	24.058	NaN	NaN	NaN	NaN	NaN	NaN	1.3722e-07	3	3	3	1	2	0	0	0	3	1	2	0	0	0	11.7	3.7	7.4	0	0	0	32.996	23.2826	23.0212	18.4309	18.0876	0.261454	0.343218
CON__P00761	CON__P00761	Trypsin	TRYP_PIG	34.2372	33.7522	34.3749	34.1309	33.4998	33.9817	34.411	34.6755	32.3239	34.1244	33.8772	29.2583	5.8076e-244	5	5	5	4	5	5	5	3	5	4	5	5	5	3	32.9	25.1	32.9	32.9	32.9	21.6	24.409	34.1214	33.8708	33.8035	32.42	0.250626	1.3835
P48668;CON__P48668;P02538;CON__P02538;CON__P04259;O95678;CON__O95678	P48668;CON__P48668;P02538;CON__P02538;CON__P04259	Keratin, type II cytoskeletal 6C;Keratin, type II cytoskeletal 6A	KRT6C;KRT6A	24.5635	23.0359	25.3121	23.5002	23.2088	25.4894	25.4877	23.7866	23.1737	23.1747	23.1158	23.8939	4.8119e-82	11	1	4	2	7	5	2	1	1	0	0	1	0	0	15.8	10.3	22	16.5	8.5	8.9	60.024	24.3038	24.0661	24.1493	23.3948	0.237698	0.754499
P11177;F8WF02;C9J634	P11177;F8WF02;C9J634	Pyruvate dehydrogenase E1 component subunit beta, mitochondrial	PDHB	22.0345	NaN	20.9926	22.7737	NaN	NaN	NaN	NaN	NaN	NaN	NaN	NaN	2.3352e-06	3	3	3	0	1	0	0	0	3	0	1	0	0	0	11.1	0	2.2	0	0	0	39.233	20.6703	20.4416	18.6226	18.6629	0.228678	-0.040369
O75947;F5H608	O75947;F5H608	ATP synthase subunit d, mitochondrial	ATP5H	23.6968	21.7222	22.7717	22.8736	21.4485	23.3802	NaN	NaN	NaN	NaN	NaN	NaN	2.6073e-07	3	3	3	1	2	0	0	0	3	1	2	0	0	0	28.6	9.9	15.5	0	0	0	18.491	22.7302	22.5675	18.773	18.0627	0.162777	0.710289
J3QS39;J3QTR3;F5H6Q2;P62987;F5GYU3;F5H2Z3;F5H265;B4DV12;F5H388;P62979;F5H747;F5GXK7;J3QKN0;J3QLP7;Q5PY61;P0CG47;J3QRK5;Q96C32;P0CG48;J3QSA3;K7EMA8;F5GZ39;M0R1V7;A0A087WV77;J3KSM4;M0R1M6;M0R2S1	J3QS39;J3QTR3;F5H6Q2;P62987;F5GYU3;F5H2Z3;F5H265;B4DV12;F5H388;P62979;F5H747;F5GXK7;J3QKN0;J3QLP7;Q5PY61;P0CG47;J3QRK5;Q96C32;P0CG48;J3QSA3;K7EMA8;F5GZ39;M0R1V7;A0A087WV77;J3KSM4;M0R1M6;M0R2S1	Ubiquitin-60S ribosomal protein L40;Ubiquitin;60S ribosomal protein L40;Ubiquitin-40S ribosomal protein S27a;Ubiquitin;40S ribosomal protein S27a;Polyubiquitin-B;Ubiquitin;Polyubiquitin-C;Ubiquitin	UBB;RPS27A;UBC;UBA52;UBBP4	23.0664	22.1329	23.3898	23.5699	20.8062	23.7543	21.8679	NaN	21.7807	NaN	NaN	NaN	8.5717e-14	2	2	2	1	2	1	0	1	2	1	2	1	0	1	26.9	9.7	26.9	17.2	0	9.7	10.469	22.8631	22.7101	20.9402	18.8283	0.152943	2.11182
B4DJV2;O75390;F8VTT8;F8W4S1;F8W642;F8W0J2;F8VZK9;F8VP03;F8VX07;F8VRP1;F8VX68;H0YIC4;F8VWQ5;F8VPF9;F8VU34;F8VPA1;F8VR34;F8W1S4;H0YH82;F8W031	B4DJV2;O75390;F8VTT8;F8W4S1	Citrate synthase;Citrate synthase, mitochondrial	CS	23.6623	23.3541	24.5727	24.0173	22.7397	24.3819	19.5009	NaN	NaN	19.3103	NaN	NaN	4.3351e-12	4	4	3	3	4	1	0	0	3	3	4	1	0	0	7.9	7.9	10.2	2.4	0	0	50.431	23.863	23.7129	18.1294	18.1504	0.150087	-0.0209484
F8VPF3;F8W1R7;P60660;J3KND3;G8JLA2;G3V1V0;B7Z6Z4;F8VZU9;G3V1Y7;F8W1I5;F8W180;P14649	F8VPF3;F8W1R7;P60660;J3KND3;G8JLA2;G3V1V0;B7Z6Z4;F8VZU9;G3V1Y7;F8W1I5;F8W180;P14649	Myosin light polypeptide 6;Myosin light chain 6B	MYL6;MYL6B	23.2932	NaN	22.6288	23.0141	NaN	23.2483	NaN	NaN	NaN	NaN	NaN	NaN	1.8343e-05	2	2	2	0	2	0	0	0	2	0	2	0	0	0	21.5	0	21.5	0	0	0	14.436	21.8172	21.6743	19.0917	18.8724	0.142914	0.219294
P02533;CON__P02533;CON__Q6IFX2;CON__A2A4G1;F5GWP8;P19012;CON__P19012;CON__Q9Z2K1;CON__Q3ZAW8;C9JM50;P08727;CON__P08727;CON__P19001;CON__Q61782;K7ESE1;A8MT21;K7EMS3;C9JTG5;P35900;CON__P35900;CON__Q9D312	P02533;CON__P02533	Keratin, type I cytoskeletal 14	KRT14	25.7048	21.9709	26.2318	25.1115	22.2564	26.1812	26.7279	24.1314	24.1038	24.6114	23.2033	25.3396	8.0845e-212	12	5	7	2	9	11	4	6	3	1	4	5	2	2	19.5	10.6	26.7	34.7	12.3	19.7	51.561	24.6359	24.5164	24.9877	24.3848	0.119476	0.602926
A0A087WW53;F5H390;Q9BR76;F5H0D2	A0A087WW53;F5H390;Q9BR76;F5H0D2	Coronin;Coronin-1B	CORO1B	NaN	20.9275	21.7395	NaN	21.248	22.4851	NaN	NaN	NaN	NaN	NaN	NaN	0.0001278	2	2	0	1	2	0	0	0	0	1	2	0	0	0	0	4.2	7.3	0	0	0	28.949	21.37	21.2706	20.1435	20.1007	0.0994282	0.0427933
P28838;H0Y9Q1	P28838;H0Y9Q1	Cytosol aminopeptidase	LAP3	22.0469	NaN	20.1626	22.2111	NaN	22.6352	NaN	NaN	NaN	NaN	NaN	NaN	1.7775e-08	4	4	2	0	2	0	0	0	2	0	2	0	0	0	5.4	0	6	0	0	0	56.166	21.1448	21.0685	18.2426	18.7293	0.0763664	-0.48679
P13796;U3KQI3;Q5TBN3;F8W8D8;A0A0A0MSQ0;P13797	P13796	Plastin-2	LCP1	26.507	24.8386	24.9543	26.1906	23.9709	25.9371	NaN	NaN	NaN	NaN	NaN	NaN	3.1767e-90	10	10	9	6	8	0	0	0	9	6	8	0	0	0	20.9	13.4	16.6	0	0	0	70.288	25.4333	25.3662	18.9462	18.0303	0.0670795	0.915945
P13647;CON__P13647;F8W0C6;H0YIN9;H0YI76;CON__Q8VED5	P13647;CON__P13647;F8W0C6	Keratin, type II cytoskeletal 5	KRT5	24.4699	21.7752	24.5553	23.8382	22.4334	24.3358	24.1541	NaN	21.2367	22.5917	NaN	20.7277	3.8903e-38	6	2	4	1	3	3	0	1	2	1	1	1	0	0	15.8	8.5	20	13.2	5.3	9.3	62.378	23.6001	23.5358	20.5765	21.2501	0.064333	-0.673563
Q5VTE0;P68104;A0A087WV01;A0A087WVQ9;A6PW80;Q5JR01	Q5VTE0;P68104;A0A087WV01;A0A087WVQ9	Putative elongation factor 1-alpha-like 3;Elongation factor 1-alpha 1	EEF1A1P5;EEF1A1	27.4444	25.9873	27.6282	27.3008	25.5175	28.0636	22.177	NaN	NaN	21.7517	NaN	NaN	6.7272e-90	9	4	7	5	9	2	0	0	2	2	4	1	0	0	19.5	15.8	27.9	4.8	0	0	50.184	27.0199	26.9606	20.3197	20.5448	0.0593262	-0.225012
Q9UBX3;F6RGN5;I3L1E8;B4DLN1	Q9UBX3;F6RGN5;I3L1E8;B4DLN1	Mitochondrial dicarboxylate carrier	SLC25A10	20.6345	19.8369	NaN	21.1469	19.1749	NaN	NaN	NaN	NaN	NaN	NaN	NaN	0.00038839	2	2	1	1	0	0	0	0	1	1	0	0	0	0	8.4	3.5	0	0	0	0	31.282	20.0669	20.024	19.0098	19.2137	0.0428467	-0.203905
P07195;F5H793;C9J7H8;A8MW50	P07195;F5H793;C9J7H8;A8MW50	L-lactate dehydrogenase B chain;L-lactate dehydrogenase	LDHB	21.2817	NaN	21.5538	NaN	NaN	22.0878	NaN	NaN	NaN	NaN	NaN	NaN	0.00020434	2	2	1	0	2	0	0	0	1	0	2	0	0	0	4.8	0	7.5	0	0	0	36.638	20.295	20.2628	18.6783	19.1871	0.0322208	-0.508804
P62829;J3KTJ3;C9JD32;B9ZVP7;J3KT29	P62829;J3KTJ3	60S ribosomal protein L23	RPL23	24.4448	24.0442	24.4418	24.5978	23.7023	24.5455	NaN	NaN	NaN	NaN	NaN	20.5865	1.0342e-07	3	3	3	2	2	0	0	1	3	2	2	0	0	1	24.3	17.9	17.9	0	0	7.1	14.865	24.3103	24.2819	17.4006	19.3182	0.0284023	-1.91751
P04264;CON__P04264	P04264;CON__P04264	Keratin, type II cytoskeletal 1	KRT1	31.1823	30.4962	31.7797	30.8329	30.9015	31.6772	31.5186	31.3051	29.792	30.6998	30.0407	30.6963	0	42	30	34	35	40	33	32	29	24	26	28	24	23	21	41.6	53.3	53.3	44.1	47.2	45	66.038	31.1527	31.1372	30.8719	30.479	0.0155315	0.392958
K7EJE8;K7EKE6;P36776;K7ER27;K7ER56;K7ERR6	K7EJE8;K7EKE6;P36776	Lon protease homolog, mitochondrial	LONP1	24.343	22.9066	23.8218	23.7824	22.9004	24.3669	NaN	NaN	NaN	NaN	NaN	NaN	2.9603e-19	7	7	5	3	5	0	0	0	5	3	5	0	0	0	9.2	5.3	10.5	0	0	0	93.296	23.6905	23.6832	18.3033	18.5729	0.0072155	-0.269627
O94925;H7BZD1;B7Z509	O94925	Glutaminase kidney isoform, mitochondrial	GLS	24.3066	23.1408	24.1057	23.9125	22.6504	24.9739	21.3832	NaN	NaN	21.1097	NaN	NaN	4.2215e-28	5	5	3	2	4	1	0	0	3	2	4	1	0	0	6.7	5.4	9.3	2.2	0	0	73.46	23.8511	23.8456	19.9714	19.4334	0.00546837	0.537994
P38606;C9JA17;C9JVW8	P38606	V-type proton ATPase catalytic subunit A	ATP6V1A	23.7295	NaN	23.2162	24.1204	NaN	23.7887	NaN	NaN	NaN	NaN	NaN	NaN	2.23e-48	4	4	2	0	3	0	0	0	2	0	3	0	0	0	4.9	0	8.1	0	0	0	68.303	21.9822	21.9825	20.0626	18.8456	-0.000274658	1.21699
P05141	P05141	ADP/ATP translocase 2;ADP/ATP translocase 2, N-terminally processed	SLC25A5	27.0324	26.8845	27.7947	27.3448	26.5959	27.7722	22.3746	NaN	NaN	21.4182	NaN	NaN	9.1697e-101	11	4	6	8	7	3	0	0	2	3	2	1	0	0	19.8	24.2	22.5	9.1	0	0	32.852	27.2372	27.2376	20.9007	19.9592	-0.000425339	0.941469
P23786	P23786	Carnitine O-palmitoyltransferase 2, mitochondrial	CPT2	22.3001	NaN	21.4054	22.56	NaN	22.2865	NaN	NaN	NaN	NaN	NaN	NaN	4.292e-05	2	2	2	0	1	0	0	0	2	0	1	0	0	0	6.1	0	2.3	0	0	0	73.776	20.9094	20.9194	18.722	18.718	-0.010067	0.00409317
Q10713	Q10713	Mitochondrial-processing peptidase subunit alpha	PMPCA	23.4201	22.3934	23.6348	23.6236	21.6575	24.2042	NaN	NaN	NaN	NaN	NaN	NaN	4.3989e-43	4	4	2	1	4	0	0	0	2	1	4	0	0	0	4.8	3.2	9.3	0	0	0	58.252	23.1494	23.1617	18.8368	18.4936	-0.0123329	0.343191
Q9Y6N5;H3BNX3;H3BMS6;H3BV36;H3BNP9	Q9Y6N5;H3BNX3;H3BMS6	Sulfide:quinone oxidoreductase, mitochondrial	SQRDL	27.2167	26.7221	27.0688	27.3277	26.5053	27.2836	NaN	NaN	NaN	NaN	NaN	NaN	1.6366e-140	12	12	11	11	10	0	0	0	11	11	10	0	0	0	27.8	30.2	27.6	0	0	0	49.96	27.0025	27.0388	18.9922	17.0248	-0.0363121	1.9674
H3BSJ9;H3BRG4;P22695;H3BUE4;H3BUI9;H3BP04	H3BSJ9;H3BRG4;P22695	Cytochrome b-c1 complex subunit 2, mitochondrial	UQCRC2	23.0686	22.4223	22.9807	23.3889	22.0643	23.1491	NaN	NaN	NaN	NaN	NaN	NaN	7.8387e-13	5	5	3	1	3	0	0	0	3	1	3	0	0	0	16.1	4.2	11	0	0	0	36.389	22.8239	22.8674	18.2342	18.2878	-0.0435886	-0.053566
O75439;G3V0E4;F8WAZ6	O75439;G3V0E4;F8WAZ6	Mitochondrial-processing peptidase subunit beta	PMPCB	23.9547	22.1011	23.425	24.0887	21.3632	24.2626	NaN	NaN	NaN	NaN	NaN	NaN	2.9139e-16	5	5	4	1	3	0	0	0	4	1	3	0	0	0	12.1	3.9	8.2	0	0	0	54.366	23.1603	23.2381	17.9728	19.527	-0.0778694	-1.5542
P24752;H0YEL7;E9PRQ6	P24752	Acetyl-CoA acetyltransferase, mitochondrial	ACAT1	25.9051	25.2781	25.6329	26.5594	24.1466	26.3663	NaN	NaN	NaN	NaN	NaN	NaN	9.4324e-73	10	10	8	6	7	0	0	0	8	6	7	0	0	0	23	21.8	19.9	0	0	0	45.199	25.6054	25.6908	19.1095	17.8217	-0.0853748	1.28777
P13639;K7EJ74;K7EP67;Q15029	P13639	Elongation factor 2	EEF2	24.6114	20.8911	22.6932	24.6461	20.7891	23.0311	NaN	NaN	NaN	NaN	NaN	NaN	1.3797e-11	4	4	3	1	2	0	0	0	3	1	2	0	0	0	4.4	1	2.7	0	0	0	95.337	22.7319	22.8221	19.7122	17.8257	-0.0901546	1.88645
Q5JP53;P07437;Q5ST81;Q9BVA1;Q13885;G3V5W4;G3V2R8;G3V3R4;G3V2N6	Q5JP53;P07437;Q5ST81;Q9BVA1;Q13885	Tubulin beta chain;Tubulin beta-2B chain;Tubulin beta-2A chain	TUBB;TUBB2B;TUBB2A	23.8216	23.2005	24.4664	23.4842	23.304	25.0769	NaN	NaN	NaN	NaN	NaN	NaN	1.8365e-68	4	3	3	2	3	0	0	0	2	1	2	0	0	0	27	23	29.3	0	0	0	47.766	23.8295	23.955	19.6801	19.3183	-0.125517	0.36187
Q99832;F8WAM2	Q99832;F8WAM2	T-complex protein 1 subunit eta	CCT7	23.9335	22.1404	24.3985	23.9682	21.8078	25.0779	NaN	NaN	NaN	NaN	NaN	NaN	6.3324e-15	6	6	3	1	5	0	0	0	3	1	5	0	0	0	7.7	4.1	14.2	0	0	0	59.366	23.4908	23.6179	18.1626	18.9827	-0.127174	-0.820099
P10606	P10606	Cytochrome c oxidase subunit 5B, mitochondrial	COX5B	22.8419	20.8718	21.5298	22.9938	21.0772	21.561	NaN	NaN	NaN	NaN	NaN	NaN	0.00017665	2	2	2	1	1	0	0	0	2	1	1	0	0	0	9.3	9.3	9.3	0	0	0	13.696	21.7479	21.8773	18.419	19.5999	-0.129461	-1.18097
P00367;P49448	P00367;P49448	Glutamate dehydrogenase 1, mitochondrial;Glutamate dehydrogenase 2, mitochondrial	GLUD1;GLUD2	23.9565	22.4459	23.1578	24.155	21.0954	24.7057	23.3355	NaN	NaN	23.3119	NaN	NaN	1.3621e-16	6	6	3	2	4	4	0	0	3	2	4	4	0	0	5.6	3.8	10	7.5	0	0	61.397	23.1868	23.3187	20.7435	20.8134	-0.131927	-0.0699921
P17987;E7ERF2;F5H136;F5GZI8;F5H676;F5H282;E7EQR6;F5H726;F5GYL4;F5GZ03;F5H7Y1	P17987;E7ERF2	T-complex protein 1 subunit alpha	TCP1	25.226	24.0314	25.3672	25.1142	23.7812	26.1437	19.6978	NaN	NaN	19.0712	NaN	NaN	4.8964e-48	13	13	8	4	12	1	0	0	8	4	12	1	0	0	20.9	10.3	29.7	2.2	0	0	60.343	24.8749	25.013	18.4304	18.9424	-0.138115	-0.511988
G3V1A4;P23528;E9PK25;E9PQB7;E9PP50;E9PLJ3;E9PS23;Q9Y281	G3V1A4;P23528;E9PK25;E9PQB7;E9PP50;E9PLJ3;E9PS23	Cofilin-1	CFL1	25.7275	23.3545	24.9401	25.8469	23.2724	25.3206	NaN	NaN	NaN	NaN	NaN	NaN	3.8188e-33	6	6	5	1	4	0	0	0	5	1	4	0	0	0	47	7.4	39.6	0	0	0	16.811	24.674	24.8133	18.0696	19.4326	-0.139303	-1.36304
P52907;C9JUG7;F8W9N7;P47755	P52907	F-actin-capping protein subunit alpha-1	CAPZA1	22.0669	NaN	23.9222	22.0046	NaN	24.0213	NaN	NaN	NaN	NaN	NaN	NaN	2.5026e-07	3	3	1	0	3	0	0	0	1	0	3	0	0	0	5.6	0	16.1	0	0	0	32.922	21.7952	21.9484	18.8417	18.2348	-0.153187	0.606894
E7EUT5;P04406	E7EUT5;P04406	Glyceraldehyde-3-phosphate dehydrogenase	GAPDH	24.9321	24.8421	25.6	25.2056	24.8873	25.7527	NaN	NaN	NaN	NaN	NaN	NaN	1.5077e-36	6	6	5	6	6	0	0	0	5	6	6	0	0	0	31.5	40.8	40.8	0	0	0	27.87	25.1247	25.2819	19.3737	18.2987	-0.157129	1.07495
K7EJT5;K7EP65;K7EKS7;K7ELC4;K7EMH1;K7ERI7;P35268	K7EJT5;K7EP65;K7EKS7;K7ELC4;K7EMH1;K7ERI7;P35268	60S ribosomal protein L22	RPL22	24.2135	22.3507	23.3312	24.1045	22.6172	23.658	NaN	NaN	NaN	NaN	NaN	NaN	3.9487e-12	2	2	2	1	1	0	0	0	2	1	1	0	0	0	51.1	27.7	27.7	0	0	0	5.0827	23.2984	23.4599	18.6951	18.295	-0.161451	0.400049
P14618;B4DNK4;H3BTN5;H3BQ34;H3BR70;H3BT25;H3BUW1;H3BTJ2;H3BN34;H3BQZ3;H3BU13;P30613	P14618;B4DNK4;H3BTN5;H3BQ34	Pyruvate kinase PKM;Pyruvate kinase	PKM	27.5598	27.0903	27.2635	27.6958	27.0383	27.6816	NaN	NaN	NaN	NaN	NaN	NaN	1.6755e-172	17	17	12	14	15	0	0	0	12	14	15	0	0	0	28.8	36.2	35	0	0	0	57.936	27.3045	27.4719	18.9048	19.479	-0.167391	-0.574177
B4DUR8;P49368;E9PRC8;Q5SZX6;Q5SZX9;E9PQ35;E9PM09;Q5SZW8	B4DUR8;P49368	T-complex protein 1 subunit gamma	CCT3	25.4127	24.3966	25.6276	25.7426	23.8624	26.3373	NaN	NaN	NaN	NaN	NaN	NaN	2.0682e-87	10	10	6	5	8	0	0	0	6	5	8	0	0	0	18.8	14	27.4	0	0	0	55.674	25.1457	25.3141	17.9317	17.914	-0.168425	0.0176773
P08238;Q58FF7;Q5T9W8;F8W026;Q96GW1;lpw_13761;P14625	P08238	Heat shock protein HSP 90-beta	HSP90AB1	27.3439	26.4563	27.1269	27.5793	26.1899	27.681	NaN	NaN	NaN	NaN	NaN	NaN	6.7663e-251	13	8	12	10	11	0	0	0	8	6	6	0	0	0	19.3	16.4	17.7	0	0	0	83.263	26.9757	27.1501	18.7196	17.9166	-0.174351	0.803036
O00299	O00299	Chloride intracellular channel protein 1	CLIC1	23.7145	21.5573	23.0064	23.6545	21.7338	23.433	NaN	NaN	NaN	NaN	NaN	NaN	2.1823e-10	4	4	3	1	2	0	0	0	3	1	2	0	0	0	17.4	7.5	11.2	0	0	0	26.922	22.7594	22.9404	18.7424	18.629	-0.181057	0.113392
P61981;Q04917;P31947;B4DJF2;I3L3T1;K7EIT4;E9PG15;A2IDB2	P61981	14-3-3 protein gamma;14-3-3 protein gamma, N-terminally processed	YWHAG	22.4184	NaN	22.3682	23.7163	NaN	23.2973	NaN	NaN	NaN	NaN	NaN	NaN	3.5623e-50	5	5	4	0	2	0	0	0	4	0	2	0	0	0	28.7	7.3	17	0	0	0	28.302	21.569	21.7547	19.1862	19.4851	-0.185627	-0.298895
P08670;B0YJC4;Q5JVS8;B0YJC5	P08670;B0YJC4	Vimentin	VIM	24.2206	NaN	20.7434	22.9093	NaN	21.3085	NaN	NaN	NaN	NaN	NaN	NaN	2.5953e-09	4	4	4	0	1	0	0	0	4	0	1	0	0	0	11.6	0	3.2	0	0	0	53.651	21.2987	21.4853	18.663	17.7597	-0.186602	0.903292
P62937;F8WE65;C9J5S7;E5RIZ5	P62937;F8WE65;C9J5S7;E5RIZ5	Peptidyl-prolyl cis-trans isomerase A;Peptidyl-prolyl cis-trans isomerase A, N-terminally processed;Peptidyl-prolyl cis-trans isomerase	PPIA	23.5927	22.035	24.8529	23.6516	21.9263	25.4715	NaN	NaN	NaN	NaN	NaN	NaN	9.5602e-30	4	4	2	2	4	0	0	0	2	2	4	0	0	0	17.6	11.5	23.6	0	0	0	18.012	23.4936	23.6832	19.5405	17.5157	-0.189602	2.02477
Q99880;Q99879;Q99877;Q93079;Q5QNW6;P62807;P58876;P57053;O60814;U3KQK0;Q16778;P33778;P23527;P06899;Q96A08;Q8N257	Q99880;Q99879;Q99877;Q93079;Q5QNW6;P62807;P58876;P57053;O60814;U3KQK0;Q16778;P33778;P23527;P06899;Q96A08;Q8N257	Histone H2B type 1-L;Histone H2B type 1-M;Histone H2B type 1-N;Histone H2B type 1-H;Histone H2B type 2-F;Histone H2B type 1-C/E/F/G/I;Histone H2B type 1-D;Histone H2B type F-S;Histone H2B type 1-K;Histone H2B type 2-E;Histone H2B type 1-B;Histone H2B type 1-O;Histone H2B type 1-J;Histone H2B type 1-A;Histone H2B type 3-B	HIST1H2BL;HIST1H2BM;HIST1H2BN;HIST1H2BH;HIST2H2BF;HIST1H2BC;HIST1H2BD;H2BFS;HIST1H2BK;HIST2H2BE;HIST1H2BB;HIST1H2BO;HIST1H2BJ;HIST1H2BA;HIST3H2BB	25.8083	21.9545	24.8928	25.2843	22.9248	25.0204	NaN	NaN	NaN	NaN	NaN	NaN	1.2871e-10	4	4	4	1	2	0	0	0	4	1	2	0	0	0	28.6	8.7	15.9	0	0	0	13.952	24.2185	24.4099	17.9302	19.2218	-0.191351	-1.29162
P68371;P04350;K7ESM5;Q3ZCM7;Q9BUF5;M0R0X0;M0QY85;M0QY37;M0QX14;M0QZL7;M0R278;A0A075B736;Q5SQY0;I3L2F9;A6NNZ2;A0A075B724;M0R2D3;M0QYM7;G3V2A3;Q9H4B7;CON__ENSEMBL:ENSBTAP00000025008	P68371;P04350	Tubulin beta-4B chain;Tubulin beta-4A chain	TUBB4B;TUBB4A	26.402	25.4155	25.7908	26.5806	25.1582	26.4553	NaN	NaN	NaN	NaN	NaN	NaN	5.2596e-79	9	3	9	6	8	0	0	0	3	0	2	0	0	0	30.8	18.7	27.4	0	0	0	49.83	25.8694	26.0647	18.243	18.2038	-0.195263	0.0392017
P06576;H0YH81;F8W079;F8W0P7;H0YI37	P06576;H0YH81	ATP synthase subunit beta, mitochondrial;ATP synthase subunit beta	ATP5B	27.6059	27.0914	27.2688	27.759	26.9078	27.9158	NaN	NaN	NaN	NaN	NaN	NaN	0	17	17	15	13	14	0	0	0	15	13	14	0	0	0	46.7	38.8	39.7	0	0	0	56.559	27.3221	27.5275	19.1033	18.6128	-0.205488	0.490562
Q13423;E9PCX7;D6RAI5;D6RHU2;H0Y8P5;D6RCR6	Q13423;E9PCX7	NAD(P) transhydrogenase, mitochondrial	NNT	24.7159	23.6073	24.2654	24.9044	23.2242	25.0804	NaN	NaN	NaN	NaN	NaN	NaN	9.4607e-26	9	9	8	4	6	0	0	0	8	4	6	0	0	0	10	4.7	8.4	0	0	0	113.89	24.1962	24.403	18.3704	17.6631	-0.206816	0.707325
Q01518;Q5T0R1;Q5T0R7;Q5T0R6;Q5T0R5;Q5T0R4;Q5T0R3;Q5T0R2;Q5T0S3;Q5T0R8	Q01518;Q5T0R1	Adenylyl cyclase-associated protein 1	CAP1	29.4208	29.0939	29.327	29.6154	29.0009	29.8509	23.3716	NaN	23.7044	22.3743	NaN	23.8086	0	17	9	15	14	17	1	0	1	7	7	9	1	0	1	45.7	41.3	47.4	3.8	0	3.8	51.901	29.2806	29.4891	22.1972	21.4547	-0.208469	0.7425
A0A087WWU8;Q5VU59;Q5VU61;D6R904;J3KN67;P06753;D6RFM2;H0YL80;K7EP68;H0YKX5;H0YKP3;K7ERG3;K7ENT6;H0YNC7;F5H7S3;H7BYY1;H0YK48;H0YL52;B7Z596;Q5TCU3;P09493;P07951;CON__Q3SX28;Q5TCU8;Q6ZN40	A0A087WWU8;Q5VU59;Q5VU61;D6R904;J3KN67		TPM3	24.9398	NaN	24.6969	25.1925	NaN	25.1924	NaN	NaN	NaN	NaN	NaN	NaN	1.2104e-14	7	6	6	0	4	0	0	0	5	0	3	0	0	0	24.7	0	18.5	0	0	0	26.42	22.9492	23.1631	16.8933	16.8965	-0.213867	-0.00315285
O15144;C9JTV5;G5E9J0;H7C3F9	O15144	Actin-related protein 2/3 complex subunit 2	ARPC2	23.6291	22.7492	22.9655	23.4941	22.8494	23.6472	NaN	NaN	NaN	NaN	NaN	NaN	6.3005e-07	3	3	2	2	2	0	0	0	2	2	2	0	0	0	7.7	7.7	7.7	0	0	0	34.333	23.1146	23.3302	18.0955	19.7426	-0.215628	-1.64706
Q01469	Q01469	Fatty acid-binding protein, epidermal	FABP5	24.086	23.26	23.9449	24.301	23.2421	24.4018	NaN	NaN	NaN	NaN	NaN	NaN	5.2242e-27	2	2	2	2	2	1	1	1	2	2	2	1	1	1	13.3	13.3	13.3	6.7	6.7	6.7	15.164	23.7636	23.9816	17.3998	17.9471	-0.217985	-0.547361
P25705;K7EK77;K7ERX7;K7EQH4;K7EJP1;K7ENJ4;K7ESA0;lpw_32711	P25705;K7EK77	ATP synthase subunit alpha, mitochondrial	ATP5A1	28.2323	27.2815	27.3307	28.4531	27.238	27.8145	20.8977	NaN	NaN	NaN	NaN	NaN	0	16	16	15	11	13	1	0	0	15	11	13	1	0	0	35.3	26.2	33.3	1.8	0	0	59.75	27.6149	27.8352	19.3621	18.1479	-0.220297	1.21415
P07900;G3V2J8;Q14568;Q58FG0;Q58FF6	P07900	Heat shock protein HSP 90-alpha	HSP90AA1	24.4335	22.3538	23.9436	24.1469	22.5936	24.6578	NaN	NaN	NaN	NaN	NaN	NaN	9.3503e-190	5	5	5	2	4	0	0	0	5	2	4	0	0	0	13.3	8.1	13	0	0	0	84.659	23.5769	23.7995	18.696	19.2559	-0.222519	-0.559874
P17812;Q9NRF8	P17812	CTP synthase 1	CTPS1	27.9072	26.8347	27.054	28.0654	26.8189	27.5915	NaN	NaN	NaN	NaN	NaN	NaN	1.0929e-112	11	11	9	7	9	0	0	0	9	7	9	0	0	0	20.5	19.5	23.5	0	0	0	66.69	27.2653	27.4919	18.1283	18.0338	-0.226591	0.0945377
P40926;G3XAL0	P40926;G3XAL0	Malate dehydrogenase, mitochondrial;Malate dehydrogenase	MDH2	26.7429	25.7564	26.245	26.9519	25.6383	26.8837	20.4965	NaN	NaN	20.1254	NaN	NaN	2.1173e-32	8	8	8	7	6	1	1	0	8	7	6	1	1	0	33.4	30.2	24.6	3.6	2.7	0	35.503	26.2481	26.4913	20.0876	19.746	-0.243189	0.341597
A0A087WTV6;Q96C36;J3KR12	A0A087WTV6;Q96C36;J3KR12	Pyrroline-5-carboxylate reductase 2	PYCR2	21.7971	19.779	20.2155	22.4488	19.8772	20.1981	NaN	NaN	NaN	NaN	NaN	NaN	4.0408e-05	2	2	2	1	1	0	0	0	2	1	1	0	0	0	11.8	4.9	4.9	0	0	0	25.868	20.5972	20.8414	21.01	20.9549	-0.244158	0.0550461
P31949	P31949	Protein S100-A11	S100A11	25.6264	23.8321	21.7591	25.7301	23.9892	22.237	NaN	NaN	NaN	NaN	NaN	NaN	8.2825e-55	2	2	2	1	1	0	0	0	2	1	1	0	0	0	23.8	15.2	15.2	0	0	0	11.74	23.7392	23.9854	17.2764	18.4695	-0.246246	-1.1931
P04792;C9J3N8;F8WE04	P04792	Heat shock protein beta-1	HSPB1	24.4496	23.7407	23.3016	24.652	23.2203	24.3605	NaN	NaN	NaN	NaN	NaN	NaN	4.0342e-11	5	5	4	3	4	0	0	0	4	3	4	0	0	0	25.9	20.5	17.6	0	0	0	22.782	23.8306	24.0776	19.7826	18.8337	-0.246946	0.948891
Q6NUK1	Q6NUK1	Calcium-binding mitochondrial carrier protein SCaMC-1	SLC25A24	21.1371	21.3849	21.5005	21.638	21.148	21.9789	NaN	NaN	NaN	NaN	NaN	NaN	0.00036597	2	2	1	1	1	0	0	0	1	1	1	0	0	0	4.8	1.9	1.9	0	0	0	53.354	21.3408	21.5883	19.4818	18.507	-0.247473	0.974728
P13804;H0YK49;H0YL12;H0YNX6;H0YLU7;H0YKF0;H0YL83	P13804;H0YK49;H0YL12;H0YNX6;H0YLU7;H0YKF0	Electron transfer flavoprotein subunit alpha, mitochondrial	ETFA	25.5446	23.5146	24.0157	25.4774	23.4416	24.9038	20.9822	NaN	NaN	20.2971	NaN	NaN	4.7898e-26	7	7	7	3	4	1	0	0	7	3	4	1	0	0	33.9	13.8	19.2	3	0	0	35.079	24.3583	24.6076	19.186	20.1477	-0.249311	-0.961676
P10809;E7ESH4;E7EXB4;C9JL25;C9JL19;C9JCQ4;C9J0S9	P10809;E7ESH4;E7EXB4	60 kDa heat shock protein, mitochondrial	HSPD1	28.7402	28.1166	28.5813	29.0079	27.9625	29.2219	25.0934	23.2914	22.9031	24.8714	22.5553	23.4029	0	17	17	16	14	16	7	3	2	16	14	16	7	3	2	40.8	35.1	37	21.6	11.3	8	61.054	28.4793	28.7307	23.7626	23.6099	-0.2514	0.152748
O95571;M0QXB5;M0QY80;M0QX80	O95571;M0QXB5;M0QY80	Persulfide dioxygenase ETHE1, mitochondrial	ETHE1	24.4282	22.3131	24.3894	24.804	22.1811	24.9155	20.8637	NaN	NaN	21.0192	NaN	NaN	4.736e-12	4	4	4	1	4	1	0	0	4	1	4	1	0	0	19.7	6.7	19.7	6.7	0	0	27.873	23.7102	23.9669	19.7506	19.6884	-0.256622	0.0621758
Q07021;I3L3Q7;I3L3B0	Q07021;I3L3Q7;I3L3B0	Complement component 1 Q subcomponent-binding protein, mitochondrial	C1QBP	24.4939	22.7225	23.8041	24.5469	22.5412	24.7094	NaN	NaN	NaN	NaN	NaN	NaN	3.7344e-09	2	2	2	1	2	0	0	0	2	1	2	0	0	0	12.1	7.1	12.1	0	0	0	31.362	23.6735	23.9325	18.8064	18.0368	-0.258991	0.769627
X6RJP6;P37802	X6RJP6;P37802	Transgelin-2	TAGLN2	24.8913	22.3066	24.1989	25.0496	21.9622	25.1697	NaN	NaN	NaN	NaN	NaN	NaN	1.2464e-13	5	5	4	2	4	0	0	0	4	2	4	0	0	0	31	17.1	29.4	0	0	0	21.086	23.7989	24.0605	18.1762	18.6332	-0.261568	-0.456955
P50990;H7C4C8;H7C2U0	P50990	T-complex protein 1 subunit theta	CCT8	25.8751	24.0865	25.2582	26.2605	24.028	25.7196	19.8292	NaN	NaN	19.6526	NaN	NaN	1.3745e-54	11	11	10	5	8	1	0	0	10	5	8	1	0	0	21.9	12.2	18.8	1.8	0	0	59.62	25.0733	25.336	18.995	19.4437	-0.262743	-0.448658
P11142;E9PKE3;E9PN89;E9PI65;E9PLF4;E9PQQ4;E9PQK7;E9PK54;A8K7Q2;E9PNE6;P54652;E9PPY6;E9PN25;P11021	P11142;E9PKE3;E9PN89;E9PI65;E9PLF4	Heat shock cognate 71 kDa protein	HSPA8	26.1158	25.2367	26.011	26.3842	25.1925	26.5912	NaN	NaN	NaN	NaN	NaN	NaN	1.3188e-46	10	8	9	7	10	0	0	0	7	5	8	0	0	0	20.3	17.3	21.8	0	0	0	70.897	25.7878	26.056	18.7348	18.8886	-0.268145	-0.153845
P52209;K7EMN2;K7EM49;K7ELN9;K7EPF6	P52209	6-phosphogluconate dehydrogenase, decarboxylating	PGD	22.9009	22.4161	22.0744	22.923	22.4378	22.837	NaN	NaN	NaN	NaN	NaN	NaN	2.2571e-08	3	3	2	2	2	0	0	0	2	2	2	0	0	0	6.8	6.8	6.6	0	0	0	53.139	22.4638	22.7326	18.4444	18.1012	-0.268806	0.343178
P05166;E9PDR0;C9JQS9;E7EX59;E7EUY3;E7ETT1;E7ETT4;E9PEC3;F8WBI9;E7ENC1;H7C5C9;C9JVW9;C9JVY9;C9JAW3	P05166;E9PDR0;C9JQS9;E7EX59;E7EUY3;E7ETT1;E7ETT4;E9PEC3;F8WBI9	Propionyl-CoA carboxylase beta chain, mitochondrial	PCCB	30.597	29.6899	30.0878	30.8195	29.5972	30.7671	22.6084	20.9376	20.9497	23.2631	22.3082	22.3365	0	20	20	20	16	18	4	2	2	20	16	18	4	2	2	48.2	40.3	44.3	11.5	5.6	5.6	58.215	30.1249	30.3946	21.4986	22.636	-0.269701	-1.13737
O75083;D6RD66	O75083;D6RD66	WD repeat-containing protein 1	WDR1	23.386	22.8814	23.3027	23.5438	22.9195	23.9329	NaN	NaN	NaN	NaN	NaN	NaN	5.6592e-09	2	2	2	2	2	0	0	0	2	2	2	0	0	0	7.8	7.8	7.8	0	0	0	66.193	23.19	23.4654	19.6374	19.5344	-0.275372	0.102945
Q16555;E5RFU4;Q14195;D6RF19;H0YBT4;E9PD68;Q14194	Q16555	Dihydropyrimidinase-related protein 2	DPYSL2	24.9379	24.1956	24.4107	25.0503	24.0788	25.2573	NaN	NaN	NaN	NaN	NaN	NaN	2.4215e-48	9	9	7	5	8	0	0	0	7	5	8	0	0	0	18.4	13.8	21.2	0	0	0	62.293	24.5147	24.7955	18.7732	18.4027	-0.280756	0.370487
P61604;B8ZZL8;B8ZZ54;S4R3N1	P61604;B8ZZL8;B8ZZ54;S4R3N1	10 kDa heat shock protein, mitochondrial	HSPE1	25.7557	24.5264	25.4668	25.9659	24.5296	26.1005	20.7412	NaN	19.6449	20.4799	NaN	19.8337	1.6144e-23	6	6	6	3	4	1	0	1	6	3	4	1	0	1	59.8	33.3	45.1	9.8	0	9.8	10.932	25.2496	25.532	19.7373	19.3304	-0.282394	0.406889
P63261;P60709;I3L3I0;I3L1U9;P68133;P68032;I3L4N8;Q5T8M8;Q5T8M7;P63267;P62736;A6NL76;G5E9R0;K7EM38;I3L3R2;E7EVS6;J3KT65;Q6S8J3;A5A3E0;C9JUM1;C9JZR7;P0CG38;C9JTX5;F8WB63;B8ZZJ2;C9JFL5;F6UVQ4;F6QUT6;Q562R1;F8WCH0;Q9BYX7;P0CG39	P63261;P60709;I3L3I0;I3L1U9;P68133;P68032;I3L4N8;Q5T8M8;Q5T8M7;P63267;P62736	Actin, cytoplasmic 2;Actin, cytoplasmic 2, N-terminally processed;Actin, cytoplasmic 1;Actin, cytoplasmic 1, N-terminally processed;Actin, alpha skeletal muscle;Actin, alpha cardiac muscle 1;Actin, gamma-enteric smooth muscle;Actin, aortic smooth muscle	ACTG1;ACTB;ACTA1;ACTC1;ACTG2;ACTA2	29.7627	28.8934	29.3149	29.9833	28.999	29.8665	23.3529	20.6621	22.7716	22.9757	20.6167	22.7744	0	15	15	14	13	12	3	1	2	14	13	12	3	1	2	45.6	39.2	37.3	10.4	3.5	8.3	41.792	29.3236	29.6163	22.2622	22.1223	-0.29261	0.139914
H0YGX7;P52566;F5H2R5;F5H6Q0;F5H3P3	H0YGX7;P52566;F5H2R5;F5H6Q0;F5H3P3	Rho GDP-dissociation inhibitor 2	ARHGDIB	23.5723	21.6723	22.2512	23.7241	21.8492	22.8248	NaN	NaN	NaN	NaN	NaN	NaN	1.5925e-12	2	2	2	1	1	0	0	0	2	1	1	0	0	0	20	6.7	6.7	0	0	0	22.273	22.4986	22.7993	17.8382	18.9464	-0.300722	-1.10812
P08574	P08574	Cytochrome c1, heme protein, mitochondrial	CYC1	NaN	NaN	23.0459	NaN	NaN	22.6757	25.2239	24.242	24.3843	25.0819	24.346	24.285	1.854e-19	3	3	0	0	1	2	1	2	0	0	1	2	1	2	0	0	3.7	8.6	3.7	6.8	35.422	20.1048	20.4108	24.6167	24.571	-0.305988	0.0457439
P07737;K7EJ44;I3L3D5;CON__P02584	P07737;K7EJ44;I3L3D5	Profilin-1	PFN1	23.9639	22.0395	23.9769	23.9804	22.2823	24.6447	NaN	NaN	NaN	NaN	NaN	NaN	3.9281e-15	4	4	4	1	3	0	0	0	4	1	3	0	0	0	37.1	10	28.6	0	0	0	15.054	23.3268	23.6358	19.4726	18.2379	-0.309032	1.2347
P49411;H3BNU3	P49411	Elongation factor Tu, mitochondrial	TUFM	27.9487	26.8953	27.1528	28.1667	26.6213	28.1377	25.9672	24.5982	23.6614	25.8812	24.2114	24.2668	5.6847e-227	14	14	13	10	12	10	5	5	13	10	12	10	5	5	39.2	32.3	36.5	31	14.8	17	49.541	27.3322	27.6419	24.7423	24.7865	-0.309654	-0.0441837
Q32Q12;P22392;J3KPD9;O60361;E7ERL0;E5RHP0;F6XY72;C9K028	Q32Q12;P22392;J3KPD9;O60361;E7ERL0	Nucleoside diphosphate kinase;Nucleoside diphosphate kinase B;Putative nucleoside diphosphate kinase	NME1-NME2;NME2;NME2P1;NME1	22.653	NaN	23.3868	23.3949	NaN	24.6901	NaN	NaN	NaN	NaN	NaN	NaN	2.1634e-09	5	2	2	0	5	0	0	0	2	0	2	0	0	0	6.8	0	30.1	0	0	0	32.642	21.9256	22.2387	18.0719	19.1908	-0.313097	-1.11888
F5H018;P62826;B5MDF5;J3KQE5;H0YFC6;B4DV51	F5H018;P62826;B5MDF5;J3KQE5;H0YFC6;B4DV51	GTP-binding nuclear protein Ran	RAN	21.6804	NaN	21.7776	21.899	NaN	23.2856	NaN	NaN	NaN	NaN	NaN	NaN	7.573e-08	2	2	1	0	2	0	0	0	1	0	2	0	0	0	5	0	10.6	0	0	0	22.535	21.2181	21.5367	19.3059	19.4249	-0.318558	-0.118998
P00558;P07205	P00558	Phosphoglycerate kinase 1	PGK1	26.3947	25.0261	26.1606	26.6443	25.1679	26.7261	NaN	NaN	NaN	NaN	NaN	NaN	6.6028e-54	11	11	10	7	9	0	0	0	10	7	9	0	0	0	33.6	26.6	29	0	0	0	44.614	25.8604	26.1794	18.7941	18.0085	-0.318981	0.785616
Q16698;E5RJD2;E5RJG7;E5RFV2;H0YAW3;E5RID6	Q16698;E5RJD2;E5RJG7;E5RFV2	2,4-dienoyl-CoA reductase, mitochondrial	DECR1	26.3023	24.7025	25.8182	26.696	24.6278	26.4571	21.306	NaN	NaN	22.6552	NaN	20.6369	4.1986e-37	6	6	6	4	5	2	0	1	6	4	5	2	0	1	23.3	16.1	20	7.2	0	3	36.067	25.6076	25.927	19.6406	20.9924	-0.319321	-1.3518
Q99714;Q5H928	Q99714;Q5H928	3-hydroxyacyl-CoA dehydrogenase type-2	HSD17B10	22.6993	22.4269	22.8762	22.6136	22.0699	24.2808	NaN	NaN	NaN	NaN	NaN	NaN	1.5985e-22	5	5	3	2	4	0	0	0	3	2	4	0	0	0	19.2	15.3	26.4	0	0	0	26.923	22.6675	22.9881	18.0431	18.3317	-0.320602	-0.288517
A0A0A0MS51;A0A0A0MT01;P06396;Q5T0H9;CON__Q3SX14;Q5T0H7;Q5T0H8	A0A0A0MS51;A0A0A0MT01;P06396;Q5T0H9;CON__Q3SX14;Q5T0H7;Q5T0H8	Gelsolin	GSN	24.6204	22.6497	24.0964	24.8884	22.6979	24.753	NaN	NaN	NaN	NaN	NaN	NaN	3.3964e-39	8	6	7	2	4	0	0	0	5	2	3	0	0	0	14	4	9.2	0	0	0	82.525	23.7888	24.1131	18.2329	18.2171	-0.324259	0.0157852
Q99798;A2A274	Q99798;A2A274	Aconitate hydratase, mitochondrial	ACO2	25.3109	24.988	25.2759	25.6466	24.7872	26.1235	NaN	NaN	NaN	NaN	NaN	NaN	8.2954e-47	12	12	8	8	10	0	0	0	8	8	10	0	0	0	15.5	15.4	17.7	0	0	0	85.424	25.1916	25.5191	18.2991	18.2824	-0.327478	0.0167198
Q9BQE3;P68363;F5H5D3;Q71U36;F8VVB9;Q13748;Q9NY65;Q6PEY2;C9J2C0;F8VQQ4;F8VRZ4;F8VS66;F8VX09;F8VWV9;C9JDS9;C9K0S6;F8VRK0;F8VXZ7;F8W0F6;Q9H853;V9GZ17	Q9BQE3;P68363;F5H5D3;Q71U36;F8VVB9;Q13748;Q9NY65;Q6PEY2;C9J2C0;F8VQQ4	Tubulin alpha-1C chain;Tubulin alpha-1B chain;Tubulin alpha-1A chain;Tubulin alpha-3C/D chain;Tubulin alpha-8 chain;Tubulin alpha-3E chain	TUBA1C;TUBA1B;TUBA1A;TUBA3C;TUBA8;TUBA3E	27.4893	26.3853	26.727	27.7478	26.4429	27.4046	NaN	NaN	NaN	NaN	NaN	NaN	1.1341e-118	12	4	12	9	10	0	0	0	4	2	3	0	0	0	39.6	31	35.6	0	0	0	49.895	26.8672	27.1985	17.7229	19.6152	-0.331238	-1.89231
P42765;K7EME0;K7ER88;K7EJB1;K7EJ68	P42765;K7EME0	3-ketoacyl-CoA thiolase, mitochondrial	ACAA2	25.6512	23.7532	25.0204	25.9599	23.7441	25.7181	NaN	NaN	NaN	NaN	NaN	NaN	6.811e-33	7	7	7	4	6	0	0	0	7	4	6	0	0	0	32.5	18.1	30.2	0	0	0	41.924	24.8083	25.1407	18.571	19.0627	-0.332426	-0.491665
H7BY16;P19338	H7BY16;P19338	Nucleolin	NCL	21.25	19.7399	NaN	21.0405	NaN	21.1443	NaN	NaN	NaN	NaN	NaN	NaN	2.9788e-05	3	3	1	1	1	0	0	0	1	1	1	0	0	0	7.4	2.7	3.4	0	0	0	32.446	20.0642	20.3989	18.2206	18.3832	-0.334669	-0.1626
Q96C19;H0Y4Y4;A0A087X1Z2;Q9BUP0;C9JTV4;Q8WYH2	Q96C19;H0Y4Y4	EF-hand domain-containing protein D2	EFHD2	25.5228	22.8987	23.6431	25.6948	22.992	24.3883	NaN	NaN	NaN	NaN	NaN	NaN	2.0559e-30	5	5	5	3	2	0	0	0	5	3	2	0	0	0	22.9	15	10.8	0	0	0	26.697	24.0215	24.3584	17.7851	18.2795	-0.336874	-0.494368
P06733;K7EM90;E5RI09;E5RG95;K7EPM1;K7EKN2;E5RGZ4;P13929	P06733;K7EM90	Alpha-enolase;Enolase	ENO1	26.7841	25.4516	25.6299	26.8644	25.8547	26.1643	NaN	NaN	NaN	NaN	NaN	NaN	5.0992e-127	9	8	9	7	7	0	0	0	8	6	6	0	0	0	32	25.3	27.2	0	0	0	47.168	25.9552	26.2945	18.6496	19.2942	-0.339273	-0.644567
P55084;F5GZQ3;B5MD38;C9JEY0;C9JE81;C9K0M0	P55084;F5GZQ3;B5MD38;C9JEY0;C9JE81	Trifunctional enzyme subunit beta, mitochondrial;3-ketoacyl-CoA thiolase	HADHB	25.3091	24.0499	24.0847	25.4982	23.7154	25.2811	NaN	NaN	NaN	NaN	NaN	NaN	4.9736e-24	7	7	6	5	5	0	0	0	6	5	5	0	0	0	18.1	15	15.8	0	0	0	51.294	24.4812	24.8316	18.4567	19.2017	-0.350332	-0.744987
P63104;E7EX29;B0AZS6;B7Z2E6;H0YB80;E7ESK7;E5RIR4;E9PD24;E7EVZ2;E5RGE1	P63104;E7EX29;B0AZS6;B7Z2E6;H0YB80	14-3-3 protein zeta/delta	YWHAZ	26.5056	24.9107	25.9256	26.83	24.8957	26.68	NaN	NaN	NaN	NaN	NaN	NaN	2.5186e-93	9	6	9	4	8	0	0	0	6	1	5	0	0	0	44.9	18.8	39.2	0	0	0	27.745	25.7806	26.1353	18.642	19.1142	-0.35463	-0.472221
P55072	P55072	Transitional endoplasmic reticulum ATPase	VCP	20.9941	NaN	21.9063	NaN	NaN	23.1401	NaN	NaN	NaN	NaN	NaN	NaN	6.353e-07	3	3	1	0	3	0	0	0	1	0	3	0	0	0	1.9	0	5.5	0	0	0	89.321	20.3616	20.7178	18.3062	17.8645	-0.356239	0.441772
P05165;H0Y5U0;Q5JTW6;H0Y798;Q5JVH2;H0Y4B9	P05165	Propionyl-CoA carboxylase alpha chain, mitochondrial	PCCA	30.6793	29.8914	30.3248	31.1303	29.8535	30.9993	19.7578	NaN	NaN	19.3238	NaN	NaN	0	33	33	31	24	28	1	0	0	31	24	28	1	0	0	48.5	39.6	44.9	1.4	0	0	80.058	30.2985	30.661	19.0423	19.673	-0.362537	-0.630642
P36957;Q86SW4;lpw_06161	P36957;Q86SW4;lpw_06161	Dihydrolipoyllysine-residue succinyltransferase component of 2-oxoglutarate dehydrogenase complex, mitochondrial	DLST	21.2109	21.1723	22.1885	22.054	20.7223	22.8902	NaN	NaN	NaN	NaN	NaN	NaN	0.00033563	2	2	1	1	2	0	0	0	1	1	2	0	0	0	1.8	2.9	4.6	0	0	0	48.755	21.5239	21.8889	19.4449	19.1131	-0.364964	0.331818
P00338;F5GYU2;F5GXY2;F5H5J4;F5H6W8;F5GXH2;F5H8H6;F5GXC7;F5GWW2;F5GXU1;F5GZQ4	P00338;F5GYU2;F5GXY2	L-lactate dehydrogenase A chain	LDHA	22.3502	NaN	23.0171	22.7238	NaN	23.7027	NaN	NaN	NaN	NaN	NaN	NaN	4.4441e-11	5	5	2	0	5	0	0	0	2	0	5	0	0	0	7.5	0	17.5	0	0	0	36.688	21.3479	21.7191	18.1979	18.0872	-0.371246	0.110712
Q96RQ3;E9PHF7;F5GYT8;E9PG35;G5E9X5;F8WDI3	Q96RQ3;E9PHF7;F5GYT8;E9PG35;G5E9X5	Methylcrotonoyl-CoA carboxylase subunit alpha, mitochondrial	MCCC1	29.2373	27.9794	28.2106	29.39	27.9043	29.2639	25.3414	24.0972	23.0046	25.1078	24.0382	23.9609	0	19	19	18	15	17	7	3	4	18	15	17	7	3	4	40.1	37	37.5	15	7.6	8.6	80.472	28.4758	28.8527	24.1477	24.369	-0.376917	-0.221254
P11498;E9PRE7;E9PS68	P11498	Pyruvate carboxylase, mitochondrial	PC	30.4619	29.7413	29.646	30.6438	29.7317	30.6056	28.9756	28.2715	27.192	29.3319	28.0917	28.2415	0	40	40	36	37	33	31	26	25	36	37	33	31	26	25	45.7	45.9	40.4	37.9	32.1	33.2	129.63	29.9497	30.327	28.1464	28.5551	-0.377279	-0.408722
Q13085;Q59FY4	Q13085;Q59FY4	Acetyl-CoA carboxylase 1;Biotin carboxylase	ACACA	21.8652	20.0196	20.8987	21.2543	20.0096	22.7047	NaN	NaN	23.5426	NaN	NaN	NaN	1.2991e-13	7	7	3	1	2	0	0	1	3	1	2	0	0	1	1.7	0.5	1.4	0	0	0.7	265.55	20.9278	21.3229	20.3653	17.7285	-0.39505	2.63682
P35579;P35580	P35579	Myosin-9	MYH9	22.1263	NaN	20.0965	23.5354	NaN	20.1874	NaN	NaN	NaN	NaN	NaN	NaN	5.8958e-09	4	4	4	0	1	0	0	0	4	0	1	0	0	0	3.1	0	0.6	0	0	0	226.53	20.0648	20.4688	17.6736	18.4723	-0.404018	-0.798752
P07954	P07954	Fumarate hydratase, mitochondrial	FH	25.1291	23.2607	24.5802	25.2793	23.5311	25.388	NaN	NaN	NaN	NaN	NaN	NaN	1.0333e-15	5	5	5	3	5	0	0	0	5	3	5	0	0	0	17.5	10.6	17.5	0	0	0	54.636	24.3233	24.7328	19.01	18.2558	-0.409498	0.754221
P48735;H0YL11;C9J4N6;O75874	P48735	Isocitrate dehydrogenase [NADP], mitochondrial	IDH2	27.1828	26.2478	26.5358	27.5843	26.1485	27.4752	25.3904	23.7197	24.0463	25.2223	23.7495	24.4548	3.1355e-100	13	13	13	9	12	8	6	6	13	9	12	8	6	6	30.1	22.8	28.1	19.5	15	17.9	50.909	26.6555	27.0694	24.3855	24.4755	-0.413881	-0.0900745
B4DXW1;P61158;F8WDR7;A0A0A0MTI9;H7C4J1;Q9C0K3;C9IZN3;Q9P1U1	B4DXW1;P61158;F8WDR7	Actin-related protein 3	ACTR3	23.6801	23.0297	22.8577	24.2084	22.7163	23.8859	NaN	NaN	NaN	NaN	NaN	NaN	4.4913e-25	3	3	3	2	2	0	0	0	3	2	2	0	0	0	12	6.3	6.3	0	0	0	42.003	23.1892	23.6035	18.9403	19.1828	-0.414324	-0.242512
Q9BXW7;A8MYZ9	Q9BXW7;A8MYZ9	Cat eye syndrome critical region protein 5	CECR5	23.6312	22.1899	22.8899	23.7297	22.0867	24.1397	20.7895	NaN	NaN	20.6807	NaN	NaN	3.9028e-08	4	4	3	2	3	1	0	0	3	2	3	1	0	0	10.4	5.7	8.5	3.5	0	0	46.321	22.9037	23.3187	19.0896	19.2654	-0.415033	-0.175848
P31146;H3BNA2;H3BU76;H3BSL1;H3BTU6;H3BRJ0;H3BRY3	P31146;H3BNA2;H3BU76;H3BSL1;H3BTU6;H3BRJ0;H3BRY3	Coronin-1A;Coronin	CORO1A	24.3708	22.7288	23.264	24.4149	23.195	24.0065	NaN	NaN	NaN	NaN	NaN	NaN	4.5225e-12	4	4	3	2	3	0	0	0	3	2	3	0	0	0	8	4.6	6.3	0	0	0	51.026	23.4545	23.8721	18.9957	18.3398	-0.41761	0.655935
P31948;F5GXD8;F5H783	P31948;F5GXD8;F5H783	Stress-induced-phosphoprotein 1	STIP1	23.2912	NaN	21.3222	23.5252	NaN	21.5062	NaN	NaN	NaN	NaN	NaN	NaN	1.2515e-09	4	4	4	0	1	0	0	0	4	0	1	0	0	0	8.3	0	1.8	0	0	0	62.639	21.1382	21.5568	18.3517	17.6369	-0.418543	0.714836
E7ENZ3;B7ZAR1;E9PCA1;P48643	E7ENZ3;B7ZAR1;E9PCA1;P48643	T-complex protein 1 subunit epsilon	CCT5	24.2708	22.4305	23.883	24.3841	23.131	24.3319	NaN	NaN	NaN	NaN	NaN	NaN	9.5872e-15	6	6	5	4	5	0	0	0	5	4	5	0	0	0	9.9	8.2	10.7	0	0	0	53.848	23.5281	23.949	18.5226	19.3274	-0.420891	-0.804815
P23368	P23368	NAD-dependent malic enzyme, mitochondrial	ME2	22.1491	21.1771	22.4412	22.7472	21.3898	22.9134	NaN	NaN	NaN	NaN	NaN	NaN	1.5208e-05	2	2	2	1	1	0	0	0	2	1	1	0	0	0	5.7	2.6	2.6	0	0	0	65.443	21.9225	22.3501	19.5355	18.7315	-0.427673	0.803936
Q16658;C9JFC0;A0A0A0MSB2	Q16658	Fascin	FSCN1	23.3603	NaN	21.6865	23.675	NaN	21.931	NaN	NaN	NaN	NaN	NaN	NaN	2.6006e-08	4	4	2	0	2	0	0	0	2	0	2	0	0	0	5.7	0	3.9	0	0	0	54.529	21.044	21.4745	17.6151	18.1253	-0.430538	-0.510126
P13645;CON__P13645;CON__P02535-1;Q7Z3Y7;CON__Q148H6;CON__Q7Z3Y7;CON__P05784;Q7Z3Z0;CON__Q7Z3Z0;Q7Z3Y8;CON__Q7Z3Y8;Q99456;CON__Q99456;Q2M2I5;CON__Q2M2I5;F8VZY9;Q14525;CON__Q14525;A0A087X2I6;Q15323;CON__Q9UE12;CON__Q15323;CON__A2A5Y0;CON__Q92764;C4AM86;P05783;Q14532;CON__Q14532;O76014;CON__A2AB72;Q92764;CON__Q497I4;O76015;CON__O76015;O76013;CON__O76013;Q7Z3Y9;CON__Q7Z3Y9;CON__O76014;CON__REFSEQ:XP_…	P13645;CON__P13645	Keratin, type I cytoskeletal 10	KRT10	29.5089	28.7851	30.4565	29.6014	29.4409	31.002	30.8226	29.2338	28.5107	29.3278	29.0877	29.5786	0	30	24	21	22	24	24	21	19	19	19	20	19	19	16	41.3	43.5	43.5	44	41.6	41.4	58.826	29.5835	30.0147	29.5223	29.3313	-0.431223	0.191004
P04075;J3KPS3;H3BQN4;H3BPS8;H3BUH7;H3BR04;H3BMQ8;H3BU78;H3BR68	P04075;J3KPS3;H3BQN4;H3BPS8;H3BUH7;H3BR04	Fructose-bisphosphate aldolase A;Fructose-bisphosphate aldolase	ALDOA	27.4951	26.2374	27.0936	27.6895	26.727	27.7071	NaN	NaN	NaN	NaN	NaN	NaN	4.9177e-96	11	11	11	8	8	0	0	0	11	8	8	0	0	0	46.2	31.3	37.1	0	0	0	39.42	26.942	27.3745	17.7794	18.7	-0.432516	-0.920553
P78371;F5GWF6;F8VQ14	P78371;F5GWF6;F8VQ14	T-complex protein 1 subunit beta	CCT2	25.6438	22.4452	25.1249	25.3903	23.2343	25.9117	NaN	NaN	NaN	NaN	NaN	NaN	9.1482e-125	13	13	9	3	10	0	0	0	9	3	10	0	0	0	25.4	7.5	29.2	0	0	0	57.488	24.4046	24.8454	19.6011	18.6763	-0.440763	0.924826
P40939;H0YFD6	P40939	Trifunctional enzyme subunit alpha, mitochondrial;Long-chain enoyl-CoA hydratase;Long chain 3-hydroxyacyl-CoA dehydrogenase	HADHA	26.0132	25.4152	25.335	26.2112	25.3263	26.5628	20.0375	NaN	NaN	20.2556	NaN	NaN	1.4377e-86	11	11	10	8	9	1	0	0	10	8	9	1	0	0	18.7	15.9	18.6	1.2	0	0	82.999	25.5878	26.0334	19.6018	19.9513	-0.445635	-0.349527
H0YB11;H0YB62;H0YB09;Q7Z3D6	H0YB11;H0YB62;H0YB09;Q7Z3D6	UPF0317 protein C14orf159, mitochondrial	C14orf159	21.9622	19.6321	20.2911	21.9445	19.6393	21.6387	NaN	NaN	NaN	NaN	NaN	NaN	2.2107e-06	2	2	2	1	1	0	0	0	2	1	1	0	0	0	8.3	3.3	5.1	0	0	0	29.36	20.6285	21.0742	19.6622	18.1269	-0.445686	1.53529
Q9HCC0;D6RD67;D6RDF7;D6R9R1	Q9HCC0;D6RD67;D6RDF7	Methylcrotonoyl-CoA carboxylase beta chain, mitochondrial	MCCC2	27.8586	26.8781	27.0999	28.108	26.7565	28.3297	23.7163	22.7844	NaN	23.8873	22.6086	21.5355	7.0291e-187	17	17	15	11	14	3	2	1	15	11	14	3	2	1	36.9	28.2	35	8	5.7	3.2	61.332	27.2788	27.7314	21.5055	22.6771	-0.452532	-1.1716
CON__Q9U6Y5	CON__Q9U6Y5	GFP-like fluorescent chromoprotein FP506	GFPL1_ZOASP	23.249	NaN	21.6937	23.3994	NaN	24.4702	NaN	NaN	NaN	NaN	NaN	NaN	6.6536e-07	3	3	2	0	2	0	0	0	2	0	2	0	0	0	5.2	0	9.6	0	0	0	28.106	21.399	21.8632	17.1215	18.2413	-0.464184	-1.11977
P50991	P50991	T-complex protein 1 subunit delta	CCT4	26.0895	23.7075	24.6108	26.081	23.6837	26.0721	NaN	NaN	NaN	NaN	NaN	NaN	1.3974e-113	9	9	7	4	7	0	0	0	7	4	7	0	0	0	21.5	9.3	19.9	0	0	0	57.924	24.8026	25.2789	19.5618	18.7647	-0.476358	0.797148
O15143	O15143	Actin-related protein 2/3 complex subunit 1B	ARPC1B	22.9466	NaN	22.9448	23.3893	NaN	23.6919	NaN	NaN	NaN	NaN	NaN	NaN	4.7563e-17	2	2	2	0	2	0	0	0	2	0	2	0	0	0	8.3	0	8.3	0	0	0	40.949	21.1307	21.6155	17.8623	18.2391	-0.484772	-0.376801
P49748;J3QKU9;K7EQP4;K7EJW8;J3QRJ8;J3KSR4;G3V1M7	P49748	Very long-chain specific acyl-CoA dehydrogenase, mitochondrial	ACADVL	22.1586	20.866	23.1149	22.7413	20.8902	23.9639	NaN	NaN	NaN	NaN	NaN	NaN	1.1701e-13	6	6	3	2	5	0	0	0	3	2	5	0	0	0	4.9	3.2	9.2	0	0	0	70.389	22.0465	22.5318	18.9602	18.6847	-0.485342	0.275497
P84077;P61204;F5H423;F5H0C7;C9J1Z8;P84085;C9JPM4;P18085	P84077;P61204;F5H423;F5H0C7;C9J1Z8;P84085	ADP-ribosylation factor 1;ADP-ribosylation factor 3;ADP-ribosylation factor 5	ARF1;ARF3;ARF5	23.1646	22.7121	21.7369	23.8744	23.2007	22.0048	NaN	NaN	NaN	NaN	NaN	NaN	1.1642e-18	3	3	3	2	1	0	0	0	3	2	1	0	0	0	24.9	17.1	5.5	0	0	0	20.697	22.5379	23.0266	20.18	18.4136	-0.488745	1.76639
C9IZ01;Q96RP9;F8WAU4	C9IZ01;Q96RP9;F8WAU4	Elongation factor G, mitochondrial	GFM1	23.313	22.0571	22.2775	23.459	21.8382	23.8178	NaN	NaN	NaN	NaN	NaN	NaN	1.8576e-09	4	4	2	2	4	0	0	0	2	2	4	0	0	0	4.6	3.9	8.1	0	0	0	66.034	22.5492	23.0383	18.015	18.7623	-0.489128	-0.74724
P42704;B8ZZ38;C9JCA9	P42704	Leucine-rich PPR motif-containing protein, mitochondrial	LRPPRC	22.9752	20.8073	19.746	22.6852	20.2811	22.0301	NaN	NaN	NaN	NaN	NaN	NaN	5.9997e-13	6	6	4	1	2	0	0	0	4	1	2	0	0	0	3.2	1	1.4	0	0	0	157.9	21.1762	21.6654	18.4319	18.4608	-0.489267	-0.0289288
P35914	P35914	Hydroxymethylglutaryl-CoA lyase, mitochondrial	HMGCL	20.6539	NaN	NaN	22.3318	NaN	21.1699	NaN	NaN	NaN	NaN	NaN	NaN	2.4837e-08	2	2	2	0	1	0	0	0	2	0	1	0	0	0	7.4	0	3.4	0	0	0	34.36	20.3042	20.7981	18.5374	19.3949	-0.493917	-0.857573
P31946;Q4VY20;Q4VY19	P31946	14-3-3 protein beta/alpha;14-3-3 protein beta/alpha, N-terminally processed	YWHAB	22.9196	NaN	22.0069	23.3797	NaN	23.6517	NaN	NaN	NaN	NaN	NaN	NaN	8.1194e-50	3	3	2	0	3	0	0	0	2	0	3	0	0	0	24.4	11	28.9	0	0	0	28.082	21.1326	21.629	17.8321	17.9318	-0.496355	-0.0996513
F8W914;Q9NQC3;H7C106	F8W914;Q9NQC3	Reticulon-4	RTN4	26.7918	25.4591	26.7796	27.4125	25.7645	27.3551	NaN	NaN	NaN	NaN	NaN	NaN	5.269e-175	7	7	7	5	7	0	0	0	7	5	7	0	0	0	36.8	23.2	36.8	0	0	0	37.144	26.3435	26.844	20.4178	18.975	-0.500559	1.4428
P62258;K7EM20	P62258;K7EM20	14-3-3 protein epsilon	YWHAE	22.9446	NaN	21.0632	23.6297	NaN	22.7051	NaN	NaN	NaN	NaN	NaN	NaN	1.1011e-45	3	3	3	0	2	0	0	0	3	0	2	0	0	0	23.5	7.1	16.1	0	0	0	29.174	21.1455	21.667	18.5745	18.0885	-0.521521	0.486
P35908;Q01546;Q5XKE5;CON__Q5XKE5;CON__Q01546;H0YID6;CON__P07744;Q7Z794;CON__Q7Z794;F8VRG4;CON__REFSEQ:XP_932229;CON__Q9DCV7;P08729;CON__Q3KNV1;CON__P08729;Q9NSB2;CON__Q9NSB2;CON__Q6ISB0	P35908	Keratin, type II cytoskeletal 2 epidermal	KRT2	28.843	27.9427	29.0792	28.8929	28.8034	29.7338	29.1478	26.1957	27.0151	28.1919	27.1473	28.0062	0	32	1	24	23	26	23	13	17	0	1	1	1	1	1	45.5	52.7	57.4	50.2	31.3	46.5	65.432	28.6216	29.1434	27.4529	27.7818	-0.52173	-0.328959
P31930	P31930	Cytochrome b-c1 complex subunit 1, mitochondrial	UQCRC1	21.6805	20.8646	21.3336	22.4447	20.7148	22.3103	NaN	NaN	NaN	NaN	NaN	NaN	1.9828e-05	2	2	2	1	2	0	0	0	2	1	2	0	0	0	4.2	2.5	4.2	0	0	0	52.645	21.2929	21.8233	17.3854	17.2756	-0.530384	0.109779
O60664;K7ERZ3;K7EL96	O60664;K7ERZ3	Perilipin-3	PLIN3	23.5743	21.9535	23.131	24.1	21.921	24.2984	NaN	NaN	NaN	NaN	NaN	NaN	3.3779e-41	3	3	2	2	2	0	0	0	2	2	2	0	0	0	7.4	5.8	7.4	0	0	0	47.074	22.8863	23.4398	18.8848	18.3446	-0.553543	0.540243
H9KV75;P12814;O43707;H7C5W8;F6THM6;P35609	H9KV75;P12814;O43707	Alpha-actinin-1;Alpha-actinin-4	ACTN1;ACTN4	22.4363	NaN	20.927	22.4936	20.5007	22.0043	NaN	NaN	NaN	NaN	NaN	NaN	1.0928e-08	3	3	3	1	2	0	0	0	3	1	2	0	0	0	4.1	1.3	2.8	0	0	0	94.825	21.1103	21.6662	18.3443	17.6974	-0.555918	0.646927
P26038;V9GZ54	P26038;V9GZ54	Moesin	MSN	NaN	NaN	21.665	21.9745	NaN	22.8465	NaN	NaN	NaN	NaN	NaN	NaN	0.0001691	2	2	1	0	2	0	0	0	1	0	2	0	0	0	2.9	0	4.7	0	0	0	67.819	20.8544	21.4219	18.8189	18.8526	-0.567436	-0.0336952
Q04837;C9K0U8;E7EUY5	Q04837;C9K0U8;E7EUY5	Single-stranded DNA-binding protein, mitochondrial	SSBP1	23.5603	21.5981	23.1687	23.835	22.59	23.6296	NaN	NaN	NaN	NaN	NaN	NaN	5.3247e-13	3	3	3	2	2	0	0	0	3	2	2	0	0	0	23.6	17.6	17.6	0	0	0	17.259	22.7757	23.3515	18.5511	18.3647	-0.57583	0.186405
P00491;G3V5M2;G3V2H3	P00491;G3V5M2	Purine nucleoside phosphorylase	PNP	22.355	21.8679	22.5465	23.5541	21.9447	23.0218	NaN	NaN	NaN	NaN	NaN	NaN	5.6872e-08	3	3	3	2	2	0	0	0	3	2	2	0	0	0	12.8	9	9	0	0	0	32.118	22.2565	22.8402	18.7407	18.8479	-0.583771	-0.107214
Q9NSE4	Q9NSE4	Isoleucine--tRNA ligase, mitochondrial	IARS2	26.3904	24.9727	25.2176	26.6141	25.2399	26.5081	22.799	NaN	NaN	22.5722	NaN	NaN	1.0815e-108	16	16	15	8	9	3	0	0	15	8	9	3	0	0	18.9	9.9	11.5	4	0	0	113.79	25.5269	26.1207	20.4618	20.0271	-0.593826	0.434725
P49321;E9PI86;E9PRH9;H0YF33;Q5T624;E9PPQ8;H0YDS9	P49321;E9PI86;E9PRH9;H0YF33;Q5T624	Nuclear autoantigenic sperm protein	NASP	22.7155	20.9969	23.2258	23.179	20.9065	24.6417	NaN	NaN	NaN	NaN	NaN	NaN	2.455e-51	3	3	2	1	3	0	0	0	2	1	3	0	0	0	2.5	1.5	5.5	0	0	0	85.237	22.3127	22.9091	19.107	19.3281	-0.596382	-0.221144
E7EVW7;P14317	E7EVW7;P14317	Hematopoietic lineage cell-specific protein	HCLS1	22.8596	22.3515	22.611	23.2191	22.0426	24.3677	NaN	NaN	NaN	NaN	NaN	NaN	5.8997e-10	4	4	2	2	3	0	0	0	2	2	3	0	0	0	5.1	7.1	10	0	0	0	49.704	22.6074	23.2098	18.3047	17.0283	-0.60244	1.27636
P68366;C9JDL2;C9JEV8;C9JQ00;C9JJQ8	P68366	Tubulin alpha-4A chain	TUBA4A	20.3857	NaN	20.5643	20.6552	NaN	21.7573	NaN	NaN	NaN	NaN	NaN	NaN	2.2798e-63	2	2	1	0	2	0	0	0	1	0	2	0	0	0	31	25.7	31.2	0	0	0	49.924	19.7712	20.3801	17.7143	17.4418	-0.6089	0.272486
P12236;I7HJJ0;P12235;V9GYG0;Q9H0C2	P12236;I7HJJ0;P12235;V9GYG0	ADP/ATP translocase 3;ADP/ATP translocase 1	SLC25A6;SLC25A4	24.5513	22.8505	23.2286	24.4914	23.6068	24.3791	NaN	NaN	NaN	NaN	NaN	NaN	5.1842e-91	2	2	2	2	2	0	0	0	2	2	2	0	0	0	19.8	23.8	22.5	6	0	0	32.866	23.5435	24.1591	18.7481	18.9911	-0.615627	-0.243023
A0A087X1S2;P67809;H0Y449;Q9Y2T7;P16989	A0A087X1S2;P67809;H0Y449;Q9Y2T7;P16989	Nuclease-sensitive element-binding protein 1;Y-box-binding protein 2;Y-box-binding protein 3	YBX1;YBX2;YBX3	21.3203	NaN	NaN	21.327	NaN	21.3693	NaN	NaN	NaN	NaN	NaN	NaN	0.00016358	2	2	1	0	1	0	0	0	1	0	1	0	0	0	6.1	0	3.5	0	0	0	34.028	19.5137	20.1299	19.6965	19.66	-0.616198	0.0364742
B7Z9I1;P11310;Q5T4U5;H0YDT5;E9PRX4;E9PJM9	B7Z9I1;P11310;Q5T4U5	Medium-chain specific acyl-CoA dehydrogenase, mitochondrial	ACADM	25.5235	24.0955	25.0074	26.2066	24.2569	26.0938	21.0302	NaN	NaN	20.7023	NaN	NaN	1.0086e-44	8	8	6	4	6	2	1	0	6	4	6	2	1	0	20.5	13.8	19.2	6	2.1	0	42.426	24.8755	25.5191	19.9799	19.3146	-0.643602	0.665279
P38646;D6RJI2;D6RA73;H0Y8S0;H0YBG6	P38646	Stress-70 protein, mitochondrial	HSPA9	27.2237	26.3903	26.1189	27.6478	26.3868	27.6386	NaN	NaN	NaN	NaN	NaN	NaN	2.986e-237	19	19	16	13	14	0	0	0	16	13	14	0	0	0	30.5	27.2	27.7	0	0	0	73.68	26.5776	27.2244	19.1451	18.3411	-0.646759	0.80394
Q5JTZ9	Q5JTZ9	Alanine--tRNA ligase, mitochondrial	AARS2	23.9569	NaN	NaN	23.8528	NaN	20.9458	NaN	NaN	NaN	NaN	NaN	NaN	5.4979e-13	3	3	3	0	1	0	0	0	3	0	1	0	0	0	4.5	0	1.1	0	0	0	107.34	20.1934	20.8487	18.025	17.785	-0.655245	0.23996
P34897;H0YIZ0;G3V2Y4;G3V5L0;G3V540;G3V4W5;G3V2D2;G3V2W0;P34896	P34897;H0YIZ0	Serine hydroxymethyltransferase, mitochondrial;Serine hydroxymethyltransferase	SHMT2	25.8842	24.4926	25.3669	26.2165	25.1999	26.3221	NaN	NaN	NaN	NaN	NaN	NaN	1.2803e-34	11	11	9	8	9	0	0	0	9	8	9	0	0	0	22.8	22.8	24.8	0	0	0	55.992	25.2479	25.9128	17.9239	18.3991	-0.66494	-0.475163
P48741;P17066;P08107;V9GZ37	P48741;P17066;P08107	Putative heat shock 70 kDa protein 7;Heat shock 70 kDa protein 6;Heat shock 70 kDa protein 1A/1B	HSPA7;HSPA6;HSPA1A	23.6315	NaN	23.448	23.7806	NaN	24.0562	NaN	NaN	NaN	NaN	NaN	NaN	1.1706e-10	2	1	2	0	2	0	0	0	1	0	1	0	0	0	10.9	3.5	10.9	0	0	0	40.244	22.3035	23.0003	18.8083	18.2469	-0.696764	0.561338
P26447	P26447	Protein S100-A4	S100A4	22.2805	22.1051	22.5641	24.0997	21.7809	23.1719	NaN	NaN	NaN	NaN	NaN	NaN	2.7227e-08	2	2	2	1	1	0	0	0	2	1	1	0	0	0	18.8	10.9	10.9	0	0	0	11.728	22.3166	23.0175	18.6114	18.1632	-0.700912	0.448198
Q13011;M0R248	Q13011;M0R248	Delta(3,5)-Delta(2,4)-dienoyl-CoA isomerase, mitochondrial	ECH1	23.8434	20.807	NaN	24.2355	20.8589	21.0505	NaN	NaN	NaN	NaN	NaN	NaN	4.323e-13	3	3	2	1	1	0	0	0	2	1	1	0	0	0	11.6	4.9	4.6	0	0	0	35.816	21.3228	22.0483	17.2754	17.9132	-0.725477	-0.637762
Q12931;I3L0K7	Q12931;I3L0K7	Heat shock protein 75 kDa, mitochondrial	TRAP1	24.371	21.5818	22.6786	24.7648	21.8917	24.1697	NaN	NaN	NaN	NaN	NaN	NaN	4.839e-21	6	6	5	1	4	0	0	0	5	1	4	0	0	0	11.8	2.8	8.8	0	0	0	80.109	22.8771	23.6087	18.2441	18.4856	-0.731627	-0.24157
A0A096LPI6;P30042;A0A096LNH5;H7C2G3;H7C1F6;A0A096LP73;F2Z2Q0;H7BYH1;A0A096LNJ1;A0A096LP12	A0A096LPI6;P30042;A0A096LNH5;H7C2G3;H7C1F6;A0A096LP73;F2Z2Q0;H7BYH1	ES1 protein homolog, mitochondrial	C21orf33	23.4697	21.3392	22.6775	24.6399	21.2444	23.8349	NaN	NaN	NaN	NaN	NaN	NaN	1.5849e-13	5	5	5	1	3	0	0	0	5	1	3	0	0	0	34.5	4.2	19.7	0	0	0	25.64	22.4955	23.2397	17.4131	17.4089	-0.744238	0.00419426
P36543;C9J8H1	P36543;C9J8H1	V-type proton ATPase subunit E 1	ATP6V1E1	21.3882	NaN	20.9468	21.4595	NaN	21.7366	NaN	NaN	NaN	NaN	NaN	NaN	9.2537e-05	2	2	2	0	1	0	0	0	2	0	1	0	0	0	10.6	0	6.2	0	0	0	26.145	20.0454	20.8099	18.4372	20.0029	-0.764528	-1.56572
P55809;E9PDW2	P55809;E9PDW2	Succinyl-CoA:3-ketoacid coenzyme A transferase 1, mitochondrial	OXCT1	25.0587	24.3734	22.1701	25.1676	24.2484	24.5062	19.1997	NaN	NaN	20.2522	NaN	NaN	1.731e-40	8	8	8	4	3	1	0	0	8	4	3	1	0	0	20.8	13.1	11.9	2.5	0	0	56.157	23.8674	24.6407	19.2083	19.514	-0.773308	-0.305744
Q5QNZ2;P24539	Q5QNZ2;P24539	ATP synthase subunit b, mitochondrial	ATP5F1	23.793	22.6222	21.8492	23.9439	23.0692	23.5717	NaN	NaN	NaN	NaN	NaN	NaN	9.7117e-12	3	3	2	2	2	0	0	0	2	2	2	0	0	0	13.8	13.8	10.3	0	0	0	22.275	22.7548	23.5283	18.2064	19.2459	-0.773458	-1.03951
Q15080	Q15080	Neutrophil cytosol factor 4	NCF4	20.6677	NaN	NaN	21.5475	NaN	20.7403	NaN	NaN	NaN	NaN	NaN	NaN	3.7281e-05	2	2	2	1	1	0	0	0	2	1	1	0	0	0	6.5	2.1	4.4	0	0	0	39.031	20.1917	20.9702	18.1994	19.0508	-0.778534	-0.851439
E9PEX6;P09622	E9PEX6;P09622	Dihydrolipoyl dehydrogenase, mitochondrial	DLD	20.3571	20.567	22.1466	21.8107	20.7471	22.8561	NaN	NaN	NaN	NaN	NaN	NaN	1.1812e-05	2	2	2	1	2	0	0	0	2	1	2	0	0	0	4.3	2.3	4.3	0	0	0	51.815	21.0236	21.8046	18.3211	18.1609	-0.78108	0.160244
G3V4F2;Q86TX2;A0A087X0W7;A0A087WT95;P49753	G3V4F2;Q86TX2;A0A087X0W7;A0A087WT95;P49753	Acyl-coenzyme A thioesterase 1;Acyl-coenzyme A thioesterase 2, mitochondrial	ACOT1;ACOT2	22.122	NaN	21.3111	23.1598	NaN	22.7161	NaN	NaN	NaN	NaN	NaN	NaN	3.5112e-13	3	3	3	0	2	0	0	0	3	0	2	0	0	0	12.4	0	7.3	0	0	0	43.733	21.2307	22.0121	17.4803	17.4751	-0.781433	0.00514221
Q9H2U2;D6R967;H0Y9D8	Q9H2U2;D6R967;H0Y9D8	Inorganic pyrophosphatase 2, mitochondrial	PPA2	22.1087	NaN	23.9046	22.7188	NaN	24.5587	NaN	NaN	NaN	NaN	NaN	NaN	1.0193e-07	3	3	2	0	3	0	0	0	2	0	3	0	0	0	7.5	0	12.3	0	0	0	37.92	21.8015	22.6019	18.4951	18.7582	-0.800308	-0.263098
E7ENU9;P40121;B8ZZL6	E7ENU9;P40121;B8ZZL6	Macrophage-capping protein	CAPG	20.8227	NaN	22.5782	21.3099	NaN	23.0645	NaN	NaN	NaN	NaN	NaN	NaN	6.0633e-08	2	2	1	0	2	0	0	0	1	0	2	0	0	0	4.7	0	13.4	0	0	0	27.793	20.4127	21.238	17.7379	17.8256	-0.825344	-0.087677
P28066	P28066	Proteasome subunit alpha type-5	PSMA5	20.8624	NaN	21.4251	21.4873	NaN	23.3725	NaN	NaN	NaN	NaN	NaN	NaN	4.9851e-05	2	2	1	0	2	0	0	0	1	0	2	0	0	0	7.9	0	12	0	0	0	26.411	20.5282	21.3632	18.873	18.1006	-0.835087	0.77244
Q86UX7;F5H1C6;H0YFT5	Q86UX7	Fermitin family homolog 3	FERMT3	23.0843	NaN	21.6553	24.2662	NaN	23.6154	NaN	NaN	NaN	NaN	NaN	NaN	2.3534e-23	5	5	4	0	2	0	0	0	4	0	2	0	0	0	8.4	0	4.8	0	0	0	75.952	21.541	22.3892	17.9943	17.9877	-0.848253	0.00662422
D6RFM5;P31040;A0A087X1I3;H0Y8X1	D6RFM5;P31040;A0A087X1I3	Succinate dehydrogenase [ubiquinone] flavoprotein subunit, mitochondrial	SDHA	21.0966	20.469	20.8933	22.75	20.6627	21.7346	NaN	NaN	NaN	NaN	NaN	NaN	5.9026e-14	3	3	2	1	2	0	0	0	2	1	2	0	0	0	4.6	2.2	4.1	0	0	0	63.566	20.8197	21.7158	19.8415	18.7046	-0.89613	1.13688
P48047;H7C086;H7C0C1;H7C068	P48047;H7C086;H7C0C1	ATP synthase subunit O, mitochondrial	ATP5O	23.3111	22.0851	23.7451	24.3935	22.8515	24.5965	NaN	NaN	NaN	NaN	NaN	NaN	5.4843e-08	3	3	3	2	3	0	0	0	3	2	3	0	0	0	16.4	9.9	16.4	0	0	0	23.277	23.0471	23.9472	18.3946	18.977	-0.900072	-0.582449
E9PBS1;P22234;D6RF62	E9PBS1;P22234	Multifunctional protein ADE2;Phosphoribosylaminoimidazole-succinocarboxamide synthase;Phosphoribosylaminoimidazole carboxylase	PAICS	21.4739	NaN	20.1079	21.2454	NaN	22.6381	NaN	NaN	NaN	NaN	NaN	NaN	6.5863e-09	3	3	1	0	3	0	0	0	1	0	3	0	0	0	2.7	0	8.5	0	0	0	45.651	20.1932	21.1331	18.638	18.2097	-0.939972	0.428255
O75489;E9PS48	O75489	NADH dehydrogenase [ubiquinone] iron-sulfur protein 3, mitochondrial	NDUFS3	NaN	NaN	20.9326	20.1188	NaN	22.5928	NaN	NaN	NaN	NaN	NaN	NaN	2.205e-12	3	3	1	0	2	0	0	0	1	0	2	0	0	0	6.4	0	9.8	0	0	0	30.241	19.4429	20.4258	18.5735	18.2698	-0.982868	0.303644
P50583	P50583	Bis(5-nucleosyl)-tetraphosphatase [asymmetrical]	NUDT2	21.891	20.2005	20.8126	22.4244	20.8898	22.6039	NaN	NaN	NaN	NaN	NaN	NaN	3.1198e-05	2	2	2	1	2	0	0	0	2	1	2	0	0	0	17	10.2	17	0	0	0	16.829	20.968	21.9727	19.0071	18.733	-1.00466	0.274042
F5H6T1;P61160	F5H6T1;P61160	Actin-related protein 2	ACTR2	22.8647	21.8535	22.332	23.8001	22.4446	24.0455	NaN	NaN	NaN	NaN	NaN	NaN	2.1453e-24	4	4	3	3	4	0	0	0	3	3	4	0	0	0	12.4	11.8	16.8	0	0	0	38.841	22.3501	23.4301	18.7245	19.2345	-1.08	-0.510031
Q0VD83	Q0VD83	Apolipoprotein B receptor	APOBR	20.2627	NaN	20.5786	21.2537	NaN	22.5459	NaN	NaN	NaN	NaN	NaN	NaN	0.00021127	2	2	1	0	2	0	0	0	1	0	2	0	0	0	1.4	0	2.3	0	0	0	114.87	19.9837	21.1446	18.7023	17.9202	-1.16091	0.782196
P30048	P30048	Thioredoxin-dependent peroxide reductase, mitochondrial	PRDX3	23.6059	23.3173	23.3348	25.1687	23.1859	25.5096	NaN	19.5111	NaN	21.6669	NaN	20.6733	5.1513e-26	5	5	4	3	4	2	1	1	4	3	4	2	1	1	18.4	12.9	18.4	9.4	3.9	3.1	27.692	23.4193	24.6214	18.5541	20.0854	-1.20205	-1.53136
P46940;H0YLE8	P46940;H0YLE8	Ras GTPase-activating-like protein IQGAP1	IQGAP1	21.0126	NaN	NaN	21.0721	NaN	21.3709	NaN	NaN	NaN	NaN	NaN	NaN	2.0131e-07	3	3	2	0	2	0	0	0	2	0	2	0	0	0	1.9	0	1.4	0	0	0	189.25	19.3425	20.566	18.6402	17.7514	-1.22349	0.888762
P30044	P30044	Peroxiredoxin-5, mitochondrial	PRDX5	23.0936	20.2276	21.3471	23.9251	20.9761	23.7351	NaN	NaN	NaN	NaN	NaN	NaN	3.4477e-19	3	3	3	1	3	0	0	0	3	1	3	0	0	0	22.9	8.4	22.9	0	0	0	22.086	21.5561	22.8788	17.5737	19.249	-1.32269	-1.67532
O15145;F8VR50;C9JZD1	O15145;F8VR50;C9JZD1	Actin-related protein 2/3 complex subunit 3	ARPC3	22.5003	NaN	NaN	22.8772	20.5295	22.7784	NaN	NaN	NaN	NaN	NaN	NaN	8.3102e-09	2	2	1	1	2	0	0	0	1	1	2	0	0	0	7.3	7.3	21.9	0	0	0	20.546	20.7158	22.0617	19.4019	18.6895	-1.34589	0.712423
CON__P02769;Q8IUK7;A0A087WWT3;C9JKR2;H0YA55;D6RHD5;B7WNR0;P02768;CON__P02768-1	CON__P02769	Serum albumin	ALBU_BOVIN	NaN	NaN	22.981	NaN	24.796	21.7102	NaN	NaN	21.5474	NaN	NaN	NaN	1.1182e-10	5	5	0	4	2	0	0	1	0	4	2	0	0	1	0	7.2	3	0	0	2.5	69.293	20.5062	21.8935	19.3911	17.7413	-1.38737	1.64979
P06702	P06702	Protein S100-A9	S100A9	22.1895	21.1774	22.5471	23.2247	22.6549	24.3341	NaN	NaN	NaN	NaN	NaN	NaN	1.7454e-07	3	3	2	2	2	0	0	0	2	2	2	0	0	0	24.6	24.6	24.6	0	0	0	13.242	21.9713	23.4046	18.783	18.8332	-1.43325	-0.0502148
Q96I99;H0Y852;E9PDQ8	Q96I99;H0Y852;E9PDQ8	Succinyl-CoA ligase [GDP-forming] subunit beta, mitochondrial	SUCLG2	21.2325	NaN	NaN	21.0147	NaN	23.6032	NaN	NaN	NaN	NaN	NaN	NaN	4.2674e-15	4	4	1	0	4	0	0	0	1	0	4	0	0	0	2.3	0	12	0	0	0	46.51	19.913	21.3729	18.705	18.0155	-1.45986	0.689447
Q9HAV7	Q9HAV7	GrpE protein homolog 1, mitochondrial	GRPEL1	25.2275	21.9749	NaN	25.5017	21.8997	23.2348	NaN	NaN	NaN	NaN	NaN	NaN	5.7157e-27	6	6	6	2	1	0	0	0	6	2	1	0	0	0	32.7	12	5.1	0	0	0	24.279	22.0805	23.5454	17.6366	18.426	-1.46493	-0.789396
B1AK87;P47756;B1AK88;B1AK85	B1AK87;P47756;B1AK88;B1AK85	F-actin-capping protein subunit beta	CAPZB	20.1387	NaN	NaN	22.8195	NaN	22.3861	NaN	NaN	NaN	NaN	NaN	NaN	2.3319e-11	2	2	2	0	1	0	0	0	2	0	1	0	0	0	8.1	0	5.4	0	0	0	29.295	19.6003	21.3053	18.8097	18.7858	-1.70499	0.0239391
Q8TCS8;H7C3C5	Q8TCS8	Polyribonucleotide nucleotidyltransferase 1, mitochondrial	PNPT1	NaN	NaN	21.8194	22.4065	NaN	22.4013	NaN	NaN	NaN	NaN	NaN	NaN	3.0308e-07	3	3	2	0	1	0	0	0	2	0	1	0	0	0	2.3	0	2.3	0	0	0	85.95	19.2742	21.296	18.8534	17.7248	-2.02184	1.12858
O75663	O75663	TIP41-like protein	TIPRL	21.7529	NaN	21.1998	23.6247	NaN	23.6102	NaN	NaN	NaN	NaN	NaN	NaN	7.8352e-09	2	2	2	0	2	0	0	0	2	0	2	0	0	0	7.7	0	7.7	0	0	0	31.444	20.2783	22.7419	18.1927	18.9	-2.46361	-0.707344
